# Supplementary material for: In Vitro Discovery of a Therapeutic Lead for HFMD From a Library Screen of Rocaglates/Aglains
Source: J Med Virol. 2025 Feb 8;97(2):e70228. doi: 10.1002/jmv.70228 (PMC11806654; doi:10.1002/jmv.70228)
Supplement: Supplementary file 2 — Supporting information. [file JMV-97-e70228-s002.cif]

data_mricca4_autored
_audit_creation_date               2024-08-17
_audit_creation_method
;
Olex2 1.5
(compiled 2024.02.16 svn.r378c4104 for OlexSys, GUI svn.r6928)
;
_shelx_SHELXL_version_number       '2018/3'
_audit_contact_author_address      ?
_audit_contact_author_email        ?
_audit_contact_author_name         ''
_audit_contact_author_phone        ?
_publ_contact_author_id_orcid      ?
_publ_section_references
;
Dolomanov, O.V., Bourhis, L.J., Gildea, R.J, Howard, J.A.K. & Puschmann, H.
 (2009), J. Appl. Cryst. 42, 339-341.

Sheldrick, G.M. (2008). Acta Cryst. A64, 112-122.

Sheldrick, G.M. (2015). Acta Cryst. C71, 3-8.
;
_chemical_name_common              ?
_chemical_name_systematic          ?
_chemical_formula_moiety           'C32 H25 F5 O6, C H4 O, [+ solvent]'
_chemical_formula_sum              'C33 H29 F5 O7'
_chemical_formula_weight           632.56
_chemical_melting_point            ?
loop_
  _atom_type_symbol
  _atom_type_description
  _atom_type_scat_dispersion_real
  _atom_type_scat_dispersion_imag
  _atom_type_scat_source
 'C' 'C' 0.0181 0.0091 'International Tables Vol C Tables 4.2.6.8 and 6.1.1.4'
 'H' 'H' 0.0000 0.0000 'International Tables Vol C Tables 4.2.6.8 and 6.1.1.4'
 'F' 'F' 0.0727 0.0534 'International Tables Vol C Tables 4.2.6.8 and 6.1.1.4'
 'O' 'O' 0.0492 0.0322 'International Tables Vol C Tables 4.2.6.8 and 6.1.1.4'

_shelx_space_group_comment
;
The symmetry employed for this shelxl refinement is uniquely defined
by the following loop, which should always be used as a source of
symmetry information in preference to the above space-group names.
They are only intended as comments.
;
_space_group_crystal_system        'triclinic'
_space_group_IT_number             2
_space_group_name_H-M_alt          'P -1'
_space_group_name_Hall             '-P 1'
loop_
  _space_group_symop_operation_xyz
 'x, y, z'
 '-x, -y, -z'

_cell_length_a                     11.2346(2)
_cell_length_b                     12.3867(3)
_cell_length_c                     12.5593(3)
_cell_angle_alpha                  105.461(2)
_cell_angle_beta                   95.6551(18)
_cell_angle_gamma                  98.1647(19)
_cell_volume                       1650.30(7)
_cell_formula_units_Z              2
_cell_measurement_reflns_used      56082
_cell_measurement_temperature      100.00(10)
_cell_measurement_theta_max        75.6460
_cell_measurement_theta_min        3.6640
_shelx_estimated_absorpt_T_max     0.837
_shelx_estimated_absorpt_T_min     0.837
_exptl_absorpt_coefficient_mu      0.921
_exptl_absorpt_correction_T_max    1.00000
_exptl_absorpt_correction_T_min    0.73502
_exptl_absorpt_correction_type     multi-scan
_exptl_absorpt_process_details
;
CrysAlisPro 1.171.42.49 (Rigaku Oxford Diffraction, 2022)
Empirical absorption correction using spherical harmonics,
implemented in SCALE3 ABSPACK scaling algorithm.
;
_exptl_absorpt_special_details     ?
_exptl_crystal_colour              'clear colourless'
_exptl_crystal_colour_lustre       clear
_exptl_crystal_colour_modifier     .
_exptl_crystal_colour_primary      colourless
_exptl_crystal_density_diffrn      1.273
_exptl_crystal_density_meas        ?
_exptl_crystal_density_method      ?
_exptl_crystal_description         block
_exptl_crystal_F_000               656
_exptl_crystal_size_max            0.267
_exptl_crystal_size_mid            0.222
_exptl_crystal_size_min            0.160
_exptl_transmission_factor_max     ?
_exptl_transmission_factor_min     ?
_diffrn_reflns_av_R_equivalents    0.1185
_diffrn_reflns_av_unetI/netI       0.0453
_diffrn_reflns_Laue_measured_fraction_full  0.976
_diffrn_reflns_Laue_measured_fraction_max  0.974
_diffrn_reflns_limit_h_max         13
_diffrn_reflns_limit_h_min         -13
_diffrn_reflns_limit_k_max         14
_diffrn_reflns_limit_k_min         -14
_diffrn_reflns_limit_l_max         14
_diffrn_reflns_limit_l_min         -14
_diffrn_reflns_number              68999
_diffrn_reflns_point_group_measured_fraction_full  0.976
_diffrn_reflns_point_group_measured_fraction_max  0.974
_diffrn_reflns_theta_full          67.684
_diffrn_reflns_theta_max           68.201
_diffrn_reflns_theta_min           3.689
_diffrn_ambient_environment        N~2~
_diffrn_ambient_temperature        100.00(10)
_diffrn_detector                   'CCD plate'
_diffrn_detector_area_resol_mean   ?
_diffrn_measured_fraction_theta_full  0.976
_diffrn_measured_fraction_theta_max  0.974
_diffrn_measurement_details
;
List of Runs (angles in degrees, time in seconds):

  # Type    Start    End  Width  t~exp~   \w     \q     \k     \f   Frames
--------------------------------------------------------------------------
  1  \f    154.25 334.25   1.00    1.00 -25.75 -55.00  73.76    --   180
  2  \f    -16.79 343.21   0.80    1.80  -6.41 -62.14  50.30    --   450
  3  \w      6.44  90.44   0.80    3.00    --   85.13 -82.24  65.30  105
  4  \w      6.44  90.44   0.80    3.00    --   85.13 -82.24-150.70  105
  5  \f    -16.79 342.93   0.80    3.00  79.48  85.13  50.30    --   450
  6  \w    264.51 350.11   0.80    1.00    --  -17.14 -62.03-158.87  107
  7  \w      6.44  90.44   0.80    3.00    --   85.13 -82.24 -78.70  105
  8  \w      6.44  90.44   0.80    3.00    --   85.13 -82.24 137.30  105
  9  \w      6.44  90.44   0.80    3.00    --   85.13 -82.24  -6.70  105
 10  \w    249.51 335.11   0.80    1.10    --  -32.14 -62.03  21.13  107
 11  \f   -338.87  21.13   0.80    1.80 -54.81 -62.14 -62.03    --   450
 12  \w    249.51 335.11   0.80    1.10    --  -32.14 -62.03 111.13  107
 13  \w    -41.78  43.02   0.80    1.10    --   36.58 -59.96 128.35  106
 14  \w    -98.32 -11.92   0.80    1.80    --  -62.14 114.09-149.76  108
 15  \w    -98.32 -11.92   0.80    1.80    --  -62.14 114.09 108.24  108
 16  \w    -98.32 -11.92   0.80    1.80    --  -62.14 114.09 -98.76  108
 17  \w    -98.32 -11.92   0.80    1.80    --  -62.14 114.09  57.24  108
 18  \w    249.51 335.11   0.80    1.10    --  -32.14 -62.03 -68.87  107
 19  \w    -98.32 -11.92   0.80    1.80    --  -62.14 114.09 -44.76  108
 20  \w    234.51 320.11   0.80    1.30    --  -47.14 -62.03-158.87  107
 21  \w    264.51 350.11   0.80    1.00    --  -17.14 -62.03  21.13  107
 22  \f    -21.13 338.59   0.80    3.00  77.85  85.13  62.03    --   450
 23  \w    249.51 335.11   0.80    1.10    --  -32.14 -62.03-158.87  107
 24  \w    241.52 327.12   0.80    1.20    --  -40.13 -62.03 -68.87  107
 25  \w    234.51 320.11   0.80    1.30    --  -47.14 -62.03 111.13  107
 26  \w    -98.32 -11.92   0.80    1.80    --  -62.14 114.09   6.24  108
 27  \w    234.51 320.11   0.80    1.30    --  -47.14 -62.03  21.13  107
 28  \w    -98.32 -11.92   0.80    1.80    --  -62.14 114.09 159.24  108
 29  \f    -21.13 338.59   0.80    2.10  62.85  70.13  62.03    --   450
 30  \w    241.52 327.12   0.80    1.20    --  -40.13 -62.03-158.87  107
 31  \w    241.52 327.12   0.80    1.20    --  -40.13 -62.03 111.13  107
 32  \f    -21.13 338.59   0.80    1.50   0.60 -55.13  62.03    --   450
 33  \f   -338.87  21.13   0.80    1.30 -39.81 -47.14 -62.03    --   450
 34  \f    -16.79 342.93   0.80    3.00  79.48  85.13  50.30    --   450
 35  \w    -41.78  43.02   0.80    1.10    --   36.58 -57.53-137.47  106
 36  \w    264.51 350.11   0.80    1.00    --  -17.14 -62.03 111.13  107
 37  \f    -21.13 338.87   0.80    1.20  15.60 -40.13  62.03    --   450
 38  \f   -343.21  16.51   0.80    1.80 -56.50 -62.14 -50.30    --   450
 39  \w    241.52 327.12   0.80    1.20    --  -40.13 -62.03  21.13  107
;
_diffrn_measurement_device_type   
 'Bruker D8 Venture'
_diffrn_measurement_method         '\w and \f scans'
_diffrn_orient_matrix_type        
 'CrysAlisPro convention (1999,Acta A55,543-557)'
_diffrn_orient_matrix_UB_11        0.0307296000
_diffrn_orient_matrix_UB_12        -0.1166997000
_diffrn_orient_matrix_UB_13        -0.0585099000
_diffrn_orient_matrix_UB_21        0.1352073000
_diffrn_orient_matrix_UB_22        0.0539824000
_diffrn_orient_matrix_UB_23        0.0161766000
_diffrn_orient_matrix_UB_31        0.0192720000
_diffrn_orient_matrix_UB_32        -0.0255633000
_diffrn_orient_matrix_UB_33        0.1133745000
_diffrn_radiation_monochromator    ?
_diffrn_radiation_probe            x-ray
_diffrn_radiation_type             'Cu K\a'
_diffrn_radiation_wavelength       1.54184
_diffrn_source                     'microfocus sealed tube'
_reflns_Friedel_coverage           0.000
_reflns_Friedel_fraction_full      .
_reflns_Friedel_fraction_max       .
_reflns_number_gt                  5797
_reflns_number_total               5878
_reflns_special_details
;
 Reflections were merged by SHELXL according to the crystal
 class for the calculation of statistics and refinement.
 
 Structure factors included contributions from the .fab file.
 
 _reflns_Friedel_fraction is defined as the number of unique
 Friedel pairs measured divided by the number that would be
 possible theoretically, ignoring centric projections and
 systematic absences.
;
# start Validation Reply Form
_vrf_PLAT029_mricca4_autored
;
PROBLEM: _diffrn_measured_fraction_theta_full value Low .      0.977 Why?  
RESPONSE: The somewhat low completeness for this triclinic structure could be due to rotation about a spindle axis, or due to the goniometer's low T safe zone.
;
_vrf_PLAT906_mricca4_autored
;
PROBLEM: Large K Value in the Analysis of Variance ......      2.610 Check 
RESPONSE: K values were consistent across all resolution ranges.
;
_vrf_PLAT911_mricca4_autored
;
PROBLEM: Missing FCF Refl Between Thmin & STh/L=    0.600        134 Report
RESPONSE: The X8 Proteum has a geometric constraint due to its large detector face, some reflections may also be obscured by the beamstop. See also response to PLAT029 above.  
;
_vrf_PLAT913_mricca4_autored
;
PROBLEM: Missing # of Very Strong Reflections in FCF ....          4 Note  
RESPONSE: These reflections may be obscured by the beamstop, or overflows.
;
_vrf_PLAT918_mricca4_autored
;
PROBLEM: Reflection(s) with I(obs) much Smaller I(calc) .          6 Check 
RESPONSE: The observed reflections with I(obs) smaller than I(calc) could be due to detector overload.
;
# end Validation Reply Form

_reflns_threshold_expression       'I > 2\s(I)'
_computing_cell_refinement         'CrysAlisPro 1.171.42.49 (Rigaku OD, 2022)'
_computing_data_collection         'APEX4 (Bruker, 2016)'
_computing_data_reduction          'CrysAlisPro 1.171.42.49 (Rigaku OD, 2022)'
_computing_molecular_graphics      'Olex2 1.5 (Dolomanov et al., 2009)'
_computing_publication_material    'Olex2 1.5 (Dolomanov et al., 2009)'
_computing_structure_refinement    'SHELXL 2018/3 (Sheldrick, 2015)'
_computing_structure_solution      'SHELXS-1997  (Sheldrick, 2008)'
_refine_diff_density_max           0.403
_refine_diff_density_min           -0.431
_refine_diff_density_rms           0.098
_refine_ls_extinction_coef         0.0146(14)
_refine_ls_extinction_expression  
 'Fc^*^=kFc[1+0.001xFc^2^\l^3^/sin(2\q)]^-1/4^'
_refine_ls_extinction_method       'SHELXL-2018/3 (Sheldrick 2018)'
_refine_ls_goodness_of_fit_ref     1.114
_refine_ls_hydrogen_treatment      mixed
_refine_ls_matrix_type             full
_refine_ls_number_parameters       423
_refine_ls_number_reflns           5878
_refine_ls_number_restraints       0
_refine_ls_R_factor_all            0.0660
_refine_ls_R_factor_gt             0.0651
_refine_ls_restrained_S_all        1.114
_refine_ls_shift/su_max            0.000
_refine_ls_shift/su_mean           0.000
_refine_ls_structure_factor_coef   Fsqd
_refine_ls_weighting_details      
 'w=1/[\s^2^(Fo^2^)+(0.0942P)^2^+1.3690P] where P=(Fo^2^+2Fc^2^)/3'
_refine_ls_weighting_scheme        calc
_refine_ls_wR_factor_gt            0.1754
_refine_ls_wR_factor_ref           0.1758
_refine_special_details            ?
_olex2_refinement_description
;
1. Fixed Uiso
 At 1.2 times of:
  All C(H) groups
 At 1.5 times of:
  All C(H,H,H) groups
2.a Ternary CH refined with riding coordinates:
 C26(H26), C25(H25), C10(H10)
2.b Aromatic/amide H refined with riding coordinates:
 C2(H2), C13(H13), C17(H17), C20(H20), C6(H6), C24(H24), C23(H23), C14(H14),
 C21(H21), C22(H22), C16(H16)
2.c Idealised Me refined as rotating group:
 C7(H7A,H7B,H7C), C18(H18A,H18B,H18C), C8(H8A,H8B,H8C), C33(H33A,H33B,H33C)
;
_atom_sites_solution_hydrogens     mixed
_atom_sites_solution_primary       direct
_atom_sites_solution_secondary     ?
loop_
  _atom_site_label
  _atom_site_type_symbol
  _atom_site_fract_x
  _atom_site_fract_y
  _atom_site_fract_z
  _atom_site_U_iso_or_equiv
  _atom_site_adp_type
  _atom_site_occupancy
  _atom_site_site_symmetry_order
  _atom_site_calc_flag
  _atom_site_refinement_flags_posn
  _atom_site_refinement_flags_adp
  _atom_site_refinement_flags_occupancy
  _atom_site_disorder_assembly
  _atom_site_disorder_group
 F5 F 0.14572(11) 0.54539(12) 0.62057(11) 0.0310(3) Uani 1 1 d . . . . .
 F1 F 0.10383(12) 0.35724(11) 0.90201(11) 0.0324(3) Uani 1 1 d . . . . .
 F4 F -0.06934(12) 0.60452(13) 0.64542(12) 0.0402(4) Uani 1 1 d . . . . .
 O3 O 0.50547(12) 0.56387(11) 0.69210(11) 0.0190(3) Uani 1 1 d . . . . .
 F2 F -0.11289(12) 0.41428(13) 0.92153(11) 0.0399(4) Uani 1 1 d . . . . .
 O5 O 0.57617(13) 0.56783(13) 0.90579(12) 0.0232(3) Uani 1 1 d . . . . .
 O4 O 0.32997(13) 0.55440(13) 0.96748(12) 0.0235(3) Uani 1 1 d . . . . .
 F3 F -0.19982(12) 0.54538(14) 0.79952(12) 0.0440(4) Uani 1 1 d . . . . .
 O1 O 0.39807(14) 0.92125(13) 0.69217(13) 0.0292(4) Uani 1 1 d . . . . .
 O6 O 0.84524(14) 0.20665(13) 0.58730(14) 0.0315(4) Uani 1 1 d . . . . .
 O2 O 0.21809(14) 0.71294(13) 0.92070(13) 0.0291(4) Uani 1 1 d . . . . .
 O7 O 0.5957(2) 0.76842(17) 1.07864(16) 0.0468(5) Uani 1 1 d . . . . .
 C19 C 0.29792(17) 0.28884(17) 0.59230(17) 0.0211(4) Uani 1 1 d . . . . .
 C12 C 0.56461(17) 0.38498(17) 0.67626(16) 0.0198(4) Uani 1 1 d . . . . .
 C3 C 0.44281(17) 0.64859(16) 0.73657(15) 0.0188(4) Uani 1 1 d . . . . .
 C2 C 0.46097(18) 0.74302(17) 0.69621(16) 0.0206(4) Uani 1 1 d . . . . .
 H2 H 0.518592 0.749484 0.646744 0.025 Uiso 1 1 calc R U . . .
 C13 C 0.62293(19) 0.39914(17) 0.58671(17) 0.0221(4) Uani 1 1 d . . . . .
 H13 H 0.599034 0.450402 0.547768 0.027 Uiso 1 1 calc R U . . .
 C9 C 0.35472(18) 0.53420(17) 0.85573(16) 0.0202(4) Uani 1 1 d . . . . .
 C26 C 0.26724(18) 0.43191(17) 0.77236(16) 0.0201(4) Uani 1 1 d . . . . .
 H26 H 0.269027 0.365272 0.802847 0.024 Uiso 1 1 calc R U . . .
 C25 C 0.33340(17) 0.40910(17) 0.66780(16) 0.0197(4) Uani 1 1 d . . . . .
 H25 H 0.307932 0.460118 0.623399 0.024 Uiso 1 1 calc R U . . .
 C4 C 0.36491(18) 0.63939(17) 0.81468(16) 0.0201(4) Uani 1 1 d . . . . .
 C11 C 0.47231(17) 0.45714(16) 0.71857(16) 0.0185(4) Uani 1 1 d . . . . .
 C1 C 0.39248(19) 0.82744(17) 0.73029(17) 0.0235(4) Uani 1 1 d . . . . .
 C17 C 0.5982(2) 0.30512(18) 0.72821(18) 0.0248(4) Uani 1 1 d . . . . .
 H17 H 0.557313 0.291291 0.787232 0.030 Uiso 1 1 calc R U . . .
 C10 C 0.47291(18) 0.48795(17) 0.84570(16) 0.0199(4) Uani 1 1 d . . . . .
 H10 H 0.467633 0.417533 0.870851 0.024 Uiso 1 1 calc R U . . .
 C32 C 0.08689(19) 0.51212(18) 0.69782(17) 0.0245(4) Uani 1 1 d . . . . .
 C27 C 0.13756(18) 0.45112(17) 0.76272(17) 0.0221(4) Uani 1 1 d . . . . .
 C20 C 0.25911(19) 0.27143(18) 0.47958(18) 0.0249(4) Uani 1 1 d . . . . .
 H20 H 0.261185 0.335143 0.450802 0.030 Uiso 1 1 calc R U . . .
 C6 C 0.3096(2) 0.82031(19) 0.80509(18) 0.0265(5) Uani 1 1 d . . . . .
 H6 H 0.262513 0.878294 0.826965 0.032 Uiso 1 1 calc R U . . .
 C24 C 0.2963(2) 0.19369(18) 0.63203(19) 0.0273(5) Uani 1 1 d . . . . .
 H24 H 0.323424 0.203293 0.708582 0.033 Uiso 1 1 calc R U . . .
 C23 C 0.2551(2) 0.08471(19) 0.5602(2) 0.0314(5) Uani 1 1 d . . . . .
 H23 H 0.254999 0.020630 0.588224 0.038 Uiso 1 1 calc R U . . .
 C14 C 0.71544(19) 0.33975(18) 0.55315(17) 0.0236(4) Uani 1 1 d . . . . .
 H14 H 0.754069 0.350755 0.491948 0.028 Uiso 1 1 calc R U . . .
 C15 C 0.75118(19) 0.26461(17) 0.60901(18) 0.0236(4) Uani 1 1 d . . . . .
 C31 C -0.02664(19) 0.5432(2) 0.70878(19) 0.0290(5) Uani 1 1 d . . . . .
 C21 C 0.2173(2) 0.1628(2) 0.40802(19) 0.0315(5) Uani 1 1 d . . . . .
 H21 H 0.190749 0.152757 0.331268 0.038 Uiso 1 1 calc R U . . .
 C28 C 0.06423(19) 0.41827(18) 0.83610(17) 0.0248(4) Uani 1 1 d . . . . .
 C5 C 0.29738(19) 0.72722(18) 0.84669(17) 0.0239(4) Uani 1 1 d . . . . .
 C29 C -0.0484(2) 0.4477(2) 0.84749(18) 0.0298(5) Uani 1 1 d . . . . .
 C7 C 0.4931(2) 0.9404(2) 0.6276(2) 0.0332(5) Uani 1 1 d . . . . .
 H7A H 0.477984 0.880808 0.556106 0.050 Uiso 1 1 calc R U . . .
 H7B H 0.571298 0.938574 0.668525 0.050 Uiso 1 1 calc R U . . .
 H7C H 0.494811 1.014856 0.613940 0.050 Uiso 1 1 calc R U . . .
 C30 C -0.09357(19) 0.5123(2) 0.78565(19) 0.0313(5) Uani 1 1 d . . . . .
 C22 C 0.2145(2) 0.06880(19) 0.4491(2) 0.0329(5) Uani 1 1 d . . . . .
 H22 H 0.184914 -0.005648 0.400970 0.039 Uiso 1 1 calc R U . . .
 C16 C 0.6899(2) 0.24581(18) 0.69528(19) 0.0275(5) Uani 1 1 d . . . . .
 H16 H 0.711339 0.191821 0.731772 0.033 Uiso 1 1 calc R U . . .
 C18 C 0.9103(2) 0.2233(2) 0.4999(2) 0.0351(5) Uani 1 1 d . . . . .
 H18A H 0.855642 0.196513 0.428855 0.053 Uiso 1 1 calc R U . . .
 H18B H 0.977507 0.180511 0.495871 0.053 Uiso 1 1 calc R U . . .
 H18C H 0.942741 0.304477 0.514769 0.053 Uiso 1 1 calc R U . . .
 C8 C 0.1471(3) 0.8005(3) 0.9573(3) 0.0539(8) Uani 1 1 d . . . . .
 H8A H 0.096526 0.808496 0.892587 0.081 Uiso 1 1 calc R U . . .
 H8B H 0.201484 0.872799 0.994739 0.081 Uiso 1 1 calc R U . . .
 H8C H 0.094903 0.779723 1.009379 0.081 Uiso 1 1 calc R U . . .
 C33 C 0.5381(5) 0.8561(3) 1.0656(3) 0.0858(15) Uani 1 1 d . . . . .
 H33A H 0.554425 0.872810 0.995872 0.129 Uiso 1 1 calc R U . . .
 H33B H 0.568554 0.923977 1.128584 0.129 Uiso 1 1 calc R U . . .
 H33C H 0.450364 0.833852 1.062989 0.129 Uiso 1 1 calc R U . . .
 H7 H 0.575(3) 0.715(3) 1.025(3) 0.049(9) Uiso 1 1 d . . . . .
 H5 H 0.617(3) 0.536(3) 0.943(3) 0.050(9) Uiso 1 1 d . . . . .
 H4 H 0.275(4) 0.596(3) 0.986(3) 0.060(10) Uiso 1 1 d . . . . .

loop_
  _atom_site_aniso_label
  _atom_site_aniso_U_11
  _atom_site_aniso_U_22
  _atom_site_aniso_U_33
  _atom_site_aniso_U_23
  _atom_site_aniso_U_13
  _atom_site_aniso_U_12
 F5 0.0235(6) 0.0471(8) 0.0339(7) 0.0262(6) 0.0098(5) 0.0112(5)
 F1 0.0329(7) 0.0397(7) 0.0319(7) 0.0209(6) 0.0125(5) 0.0039(6)
 F4 0.0266(7) 0.0589(9) 0.0435(8) 0.0240(7) 0.0030(6) 0.0179(6)
 O3 0.0202(7) 0.0204(7) 0.0205(7) 0.0099(5) 0.0081(5) 0.0059(5)
 F2 0.0260(7) 0.0608(9) 0.0324(7) 0.0133(7) 0.0164(6) -0.0019(6)
 O5 0.0197(7) 0.0313(8) 0.0207(7) 0.0112(6) 0.0024(5) 0.0044(6)
 O4 0.0244(8) 0.0331(8) 0.0188(7) 0.0126(6) 0.0095(6) 0.0091(6)
 F3 0.0189(7) 0.0665(10) 0.0429(8) 0.0064(7) 0.0073(6) 0.0114(6)
 O1 0.0345(8) 0.0283(8) 0.0356(9) 0.0198(7) 0.0151(7) 0.0129(6)
 O6 0.0277(8) 0.0315(8) 0.0416(9) 0.0133(7) 0.0148(7) 0.0131(7)
 O2 0.0304(8) 0.0326(8) 0.0355(8) 0.0172(7) 0.0213(7) 0.0159(7)
 O7 0.0691(14) 0.0383(10) 0.0292(9) 0.0051(8) 0.0093(9) 0.0038(9)
 C19 0.0157(9) 0.0263(10) 0.0252(10) 0.0112(8) 0.0068(7) 0.0065(8)
 C12 0.0173(9) 0.0225(10) 0.0204(9) 0.0081(7) 0.0033(7) 0.0021(7)
 C3 0.0172(9) 0.0230(10) 0.0168(9) 0.0064(7) 0.0020(7) 0.0043(7)
 C2 0.0206(10) 0.0246(10) 0.0188(9) 0.0088(8) 0.0059(7) 0.0041(8)
 C13 0.0233(10) 0.0232(10) 0.0214(10) 0.0084(8) 0.0043(8) 0.0041(8)
 C9 0.0197(10) 0.0276(10) 0.0171(9) 0.0110(8) 0.0063(7) 0.0052(8)
 C26 0.0197(10) 0.0239(10) 0.0213(10) 0.0125(8) 0.0064(7) 0.0045(8)
 C25 0.0186(9) 0.0238(10) 0.0217(10) 0.0128(8) 0.0063(7) 0.0059(7)
 C4 0.0194(9) 0.0235(10) 0.0190(9) 0.0083(8) 0.0040(7) 0.0038(8)
 C11 0.0192(9) 0.0226(10) 0.0177(9) 0.0115(7) 0.0054(7) 0.0039(7)
 C1 0.0257(10) 0.0226(10) 0.0240(10) 0.0102(8) 0.0028(8) 0.0041(8)
 C17 0.0271(11) 0.0280(11) 0.0256(10) 0.0146(8) 0.0102(8) 0.0073(8)
 C10 0.0190(10) 0.0251(10) 0.0187(9) 0.0096(8) 0.0056(7) 0.0052(8)
 C32 0.0204(10) 0.0322(11) 0.0227(10) 0.0106(8) 0.0063(8) 0.0028(8)
 C27 0.0187(10) 0.0260(10) 0.0221(10) 0.0080(8) 0.0045(8) 0.0018(8)
 C20 0.0235(10) 0.0280(11) 0.0272(11) 0.0119(8) 0.0065(8) 0.0075(8)
 C6 0.0273(11) 0.0284(11) 0.0280(11) 0.0110(9) 0.0076(8) 0.0102(9)
 C24 0.0259(11) 0.0294(11) 0.0305(11) 0.0148(9) 0.0046(8) 0.0052(9)
 C23 0.0299(12) 0.0238(11) 0.0452(14) 0.0150(10) 0.0103(10) 0.0067(9)
 C14 0.0236(10) 0.0258(10) 0.0223(10) 0.0070(8) 0.0093(8) 0.0027(8)
 C15 0.0204(10) 0.0226(10) 0.0281(11) 0.0058(8) 0.0062(8) 0.0054(8)
 C31 0.0206(11) 0.0378(12) 0.0288(11) 0.0105(9) 0.0003(8) 0.0064(9)
 C21 0.0319(12) 0.0357(12) 0.0251(11) 0.0051(9) 0.0036(9) 0.0071(9)
 C28 0.0228(10) 0.0293(11) 0.0219(10) 0.0083(8) 0.0059(8) -0.0010(8)
 C5 0.0217(10) 0.0310(11) 0.0227(10) 0.0105(8) 0.0085(8) 0.0073(8)
 C29 0.0228(11) 0.0400(12) 0.0225(10) 0.0055(9) 0.0074(8) -0.0049(9)
 C7 0.0370(13) 0.0298(11) 0.0432(13) 0.0229(10) 0.0164(10) 0.0081(10)
 C30 0.0149(10) 0.0435(13) 0.0300(11) 0.0017(10) 0.0042(8) 0.0033(9)
 C22 0.0295(12) 0.0246(11) 0.0427(13) 0.0047(9) 0.0087(10) 0.0058(9)
 C16 0.0283(11) 0.0272(11) 0.0323(11) 0.0144(9) 0.0074(9) 0.0090(9)
 C18 0.0311(12) 0.0354(12) 0.0426(13) 0.0102(10) 0.0196(10) 0.0106(10)
 C8 0.0642(19) 0.0514(16) 0.074(2) 0.0350(15) 0.0554(17) 0.0378(15)
 C33 0.174(5) 0.0380(17) 0.0413(18) 0.0051(13) -0.008(2) 0.033(2)

_geom_special_details
;
 All esds (except the esd in the dihedral angle between two l.s. planes)
 are estimated using the full covariance matrix.  The cell esds are taken
 into account individually in the estimation of esds in distances, angles
 and torsion angles; correlations between esds in cell parameters are only
 used when they are defined by crystal symmetry.  An approximate (isotropic)
 treatment of cell esds is used for estimating esds involving l.s. planes.
;
loop_
  _geom_bond_atom_site_label_1
  _geom_bond_atom_site_label_2
  _geom_bond_distance
  _geom_bond_site_symmetry_2
  _geom_bond_publ_flag
 F5 C32 1.345(2) . ?
 F1 C28 1.346(3) . ?
 F4 C31 1.338(3) . ?
 O3 C3 1.372(2) . ?
 O3 C11 1.454(2) . ?
 F2 C29 1.347(3) . ?
 O5 C10 1.413(2) . ?
 O5 H5 0.83(4) . ?
 O4 C9 1.421(2) . ?
 O4 H4 0.87(4) . ?
 F3 C30 1.329(3) . ?
 O1 C1 1.366(2) . ?
 O1 C7 1.433(3) . ?
 O6 C15 1.369(3) . ?
 O6 C18 1.420(3) . ?
 O2 C5 1.377(2) . ?
 O2 C8 1.441(3) . ?
 O7 C33 1.378(4) . ?
 O7 H7 0.79(4) . ?
 C19 C25 1.510(3) . ?
 C19 C20 1.389(3) . ?
 C19 C24 1.396(3) . ?
 C12 C13 1.394(3) . ?
 C12 C11 1.508(3) . ?
 C12 C17 1.396(3) . ?
 C3 C2 1.391(3) . ?
 C3 C4 1.393(3) . ?
 C2 H2 0.9500 . ?
 C2 C1 1.387(3) . ?
 C13 H13 0.9500 . ?
 C13 C14 1.392(3) . ?
 C9 C26 1.550(3) . ?
 C9 C4 1.518(3) . ?
 C9 C10 1.522(3) . ?
 C26 H26 1.0000 . ?
 C26 C25 1.553(3) . ?
 C26 C27 1.508(3) . ?
 C25 H25 1.0000 . ?
 C25 C11 1.592(3) . ?
 C4 C5 1.408(3) . ?
 C11 C10 1.539(3) . ?
 C1 C6 1.397(3) . ?
 C17 H17 0.9500 . ?
 C17 C16 1.382(3) . ?
 C10 H10 1.0000 . ?
 C32 C27 1.385(3) . ?
 C32 C31 1.393(3) . ?
 C27 C28 1.396(3) . ?
 C20 H20 0.9500 . ?
 C20 C21 1.390(3) . ?
 C6 H6 0.9500 . ?
 C6 C5 1.383(3) . ?
 C24 H24 0.9500 . ?
 C24 C23 1.393(3) . ?
 C23 H23 0.9500 . ?
 C23 C22 1.377(4) . ?
 C14 H14 0.9500 . ?
 C14 C15 1.385(3) . ?
 C15 C16 1.392(3) . ?
 C31 C30 1.379(3) . ?
 C21 H21 0.9500 . ?
 C21 C22 1.392(3) . ?
 C28 C29 1.376(3) . ?
 C29 C30 1.367(4) . ?
 C7 H7A 0.9800 . ?
 C7 H7B 0.9800 . ?
 C7 H7C 0.9800 . ?
 C22 H22 0.9500 . ?
 C16 H16 0.9500 . ?
 C18 H18A 0.9800 . ?
 C18 H18B 0.9800 . ?
 C18 H18C 0.9800 . ?
 C8 H8A 0.9800 . ?
 C8 H8B 0.9800 . ?
 C8 H8C 0.9800 . ?
 C33 H33A 0.9800 . ?
 C33 H33B 0.9800 . ?
 C33 H33C 0.9800 . ?

loop_
  _geom_angle_atom_site_label_1
  _geom_angle_atom_site_label_2
  _geom_angle_atom_site_label_3
  _geom_angle
  _geom_angle_site_symmetry_1
  _geom_angle_site_symmetry_3
  _geom_angle_publ_flag
 C3 O3 C11 115.80(14) . . ?
 C10 O5 H5 108(2) . . ?
 C9 O4 H4 117(2) . . ?
 C1 O1 C7 117.03(16) . . ?
 C15 O6 C18 117.77(17) . . ?
 C5 O2 C8 117.94(17) . . ?
 C33 O7 H7 109(2) . . ?
 C20 C19 C25 119.09(18) . . ?
 C20 C19 C24 118.16(19) . . ?
 C24 C19 C25 122.66(18) . . ?
 C13 C12 C11 121.02(17) . . ?
 C13 C12 C17 117.71(19) . . ?
 C17 C12 C11 121.22(17) . . ?
 O3 C3 C2 115.06(17) . . ?
 O3 C3 C4 122.30(17) . . ?
 C2 C3 C4 122.63(18) . . ?
 C3 C2 H2 121.0 . . ?
 C1 C2 C3 118.06(18) . . ?
 C1 C2 H2 121.0 . . ?
 C12 C13 H13 119.3 . . ?
 C14 C13 C12 121.37(19) . . ?
 C14 C13 H13 119.3 . . ?
 O4 C9 C26 113.46(16) . . ?
 O4 C9 C4 113.65(16) . . ?
 O4 C9 C10 109.53(15) . . ?
 C4 C9 C26 111.69(15) . . ?
 C4 C9 C10 108.47(16) . . ?
 C10 C9 C26 98.92(15) . . ?
 C9 C26 H26 106.9 . . ?
 C9 C26 C25 102.57(15) . . ?
 C25 C26 H26 106.9 . . ?
 C27 C26 C9 112.42(16) . . ?
 C27 C26 H26 106.9 . . ?
 C27 C26 C25 120.28(16) . . ?
 C19 C25 C26 113.52(16) . . ?
 C19 C25 H25 106.7 . . ?
 C19 C25 C11 119.26(16) . . ?
 C26 C25 H25 106.7 . . ?
 C26 C25 C11 103.24(15) . . ?
 C11 C25 H25 106.7 . . ?
 C3 C4 C9 118.30(17) . . ?
 C3 C4 C5 117.08(18) . . ?
 C5 C4 C9 124.58(18) . . ?
 O3 C11 C12 106.00(14) . . ?
 O3 C11 C25 107.27(14) . . ?
 O3 C11 C10 106.42(15) . . ?
 C12 C11 C25 117.56(16) . . ?
 C12 C11 C10 114.60(16) . . ?
 C10 C11 C25 104.33(15) . . ?
 O1 C1 C2 123.36(19) . . ?
 O1 C1 C6 115.08(18) . . ?
 C2 C1 C6 121.55(19) . . ?
 C12 C17 H17 119.4 . . ?
 C16 C17 C12 121.16(19) . . ?
 C16 C17 H17 119.4 . . ?
 O5 C10 C9 113.28(16) . . ?
 O5 C10 C11 112.88(16) . . ?
 O5 C10 H10 109.9 . . ?
 C9 C10 C11 100.69(15) . . ?
 C9 C10 H10 109.9 . . ?
 C11 C10 H10 109.9 . . ?
 F5 C32 C27 121.44(18) . . ?
 F5 C32 C31 116.15(19) . . ?
 C27 C32 C31 122.4(2) . . ?
 C32 C27 C26 126.28(18) . . ?
 C32 C27 C28 115.19(19) . . ?
 C28 C27 C26 117.95(18) . . ?
 C19 C20 H20 119.3 . . ?
 C19 C20 C21 121.4(2) . . ?
 C21 C20 H20 119.3 . . ?
 C1 C6 H6 120.6 . . ?
 C5 C6 C1 118.72(19) . . ?
 C5 C6 H6 120.6 . . ?
 C19 C24 H24 119.8 . . ?
 C23 C24 C19 120.5(2) . . ?
 C23 C24 H24 119.8 . . ?
 C24 C23 H23 119.6 . . ?
 C22 C23 C24 120.8(2) . . ?
 C22 C23 H23 119.6 . . ?
 C13 C14 H14 120.0 . . ?
 C15 C14 C13 119.99(19) . . ?
 C15 C14 H14 120.0 . . ?
 O6 C15 C14 124.95(19) . . ?
 O6 C15 C16 115.86(18) . . ?
 C14 C15 C16 119.18(19) . . ?
 F4 C31 C32 119.5(2) . . ?
 F4 C31 C30 120.4(2) . . ?
 C30 C31 C32 120.1(2) . . ?
 C20 C21 H21 120.1 . . ?
 C20 C21 C22 119.8(2) . . ?
 C22 C21 H21 120.1 . . ?
 F1 C28 C27 120.16(19) . . ?
 F1 C28 C29 116.77(19) . . ?
 C29 C28 C27 123.1(2) . . ?
 O2 C5 C4 115.35(18) . . ?
 O2 C5 C6 122.81(19) . . ?
 C6 C5 C4 121.83(19) . . ?
 F2 C29 C28 119.5(2) . . ?
 F2 C29 C30 120.2(2) . . ?
 C30 C29 C28 120.3(2) . . ?
 O1 C7 H7A 109.5 . . ?
 O1 C7 H7B 109.5 . . ?
 O1 C7 H7C 109.5 . . ?
 H7A C7 H7B 109.5 . . ?
 H7A C7 H7C 109.5 . . ?
 H7B C7 H7C 109.5 . . ?
 F3 C30 C31 120.4(2) . . ?
 F3 C30 C29 120.8(2) . . ?
 C29 C30 C31 118.9(2) . . ?
 C23 C22 C21 119.4(2) . . ?
 C23 C22 H22 120.3 . . ?
 C21 C22 H22 120.3 . . ?
 C17 C16 C15 120.47(19) . . ?
 C17 C16 H16 119.8 . . ?
 C15 C16 H16 119.8 . . ?
 O6 C18 H18A 109.5 . . ?
 O6 C18 H18B 109.5 . . ?
 O6 C18 H18C 109.5 . . ?
 H18A C18 H18B 109.5 . . ?
 H18A C18 H18C 109.5 . . ?
 H18B C18 H18C 109.5 . . ?
 O2 C8 H8A 109.5 . . ?
 O2 C8 H8B 109.5 . . ?
 O2 C8 H8C 109.5 . . ?
 H8A C8 H8B 109.5 . . ?
 H8A C8 H8C 109.5 . . ?
 H8B C8 H8C 109.5 . . ?
 O7 C33 H33A 109.5 . . ?
 O7 C33 H33B 109.5 . . ?
 O7 C33 H33C 109.5 . . ?
 H33A C33 H33B 109.5 . . ?
 H33A C33 H33C 109.5 . . ?
 H33B C33 H33C 109.5 . . ?

loop_
  _geom_hbond_atom_site_label_D
  _geom_hbond_atom_site_label_H
  _geom_hbond_atom_site_label_A
  _geom_hbond_distance_DH
  _geom_hbond_distance_HA
  _geom_hbond_distance_DA
  _geom_hbond_angle_DHA
  _geom_hbond_site_symmetry_A
  _geom_hbond_publ_flag
 O7 H7 O5 0.79(4) 2.03(4) 2.795(2) 161(3) . yes
 O5 H5 O4 0.83(4) 1.90(4) 2.710(2) 165(3) 2_667 yes
 O4 H4 O2 0.87(4) 2.00(4) 2.637(2) 130(3) . yes

loop_
  _geom_torsion_atom_site_label_1
  _geom_torsion_atom_site_label_2
  _geom_torsion_atom_site_label_3
  _geom_torsion_atom_site_label_4
  _geom_torsion
  _geom_torsion_site_symmetry_1
  _geom_torsion_site_symmetry_2
  _geom_torsion_site_symmetry_3
  _geom_torsion_site_symmetry_4
  _geom_torsion_publ_flag
 F5 C32 C27 C26 11.5(3) . . . . ?
 F5 C32 C27 C28 -177.45(18) . . . . ?
 F5 C32 C31 F4 -1.2(3) . . . . ?
 F5 C32 C31 C30 179.76(19) . . . . ?
 F1 C28 C29 F2 -0.5(3) . . . . ?
 F1 C28 C29 C30 178.24(19) . . . . ?
 F4 C31 C30 F3 -1.6(3) . . . . ?
 F4 C31 C30 C29 178.7(2) . . . . ?
 O3 C3 C2 C1 174.53(17) . . . . ?
 O3 C3 C4 C9 3.2(3) . . . . ?
 O3 C3 C4 C5 -174.43(17) . . . . ?
 O3 C11 C10 O5 -45.3(2) . . . . ?
 O3 C11 C10 C9 75.73(17) . . . . ?
 F2 C29 C30 F3 1.7(3) . . . . ?
 F2 C29 C30 C31 -178.61(19) . . . . ?
 O4 C9 C26 C25 -165.47(15) . . . . ?
 O4 C9 C26 C27 63.9(2) . . . . ?
 O4 C9 C4 C3 148.86(17) . . . . ?
 O4 C9 C4 C5 -33.7(3) . . . . ?
 O4 C9 C10 O5 -66.7(2) . . . . ?
 O4 C9 C10 C11 172.49(15) . . . . ?
 O1 C1 C6 C5 179.29(19) . . . . ?
 O6 C15 C16 C17 176.2(2) . . . . ?
 C19 C25 C11 O3 127.19(17) . . . . ?
 C19 C25 C11 C12 8.0(2) . . . . ?
 C19 C25 C11 C10 -120.17(18) . . . . ?
 C19 C20 C21 C22 -0.4(3) . . . . ?
 C19 C24 C23 C22 -0.5(3) . . . . ?
 C12 C13 C14 C15 0.1(3) . . . . ?
 C12 C11 C10 O5 71.5(2) . . . . ?
 C12 C11 C10 C9 -167.46(16) . . . . ?
 C12 C17 C16 C15 0.0(3) . . . . ?
 C3 O3 C11 C12 -171.62(15) . . . . ?
 C3 O3 C11 C25 62.00(19) . . . . ?
 C3 O3 C11 C10 -49.2(2) . . . . ?
 C3 C2 C1 O1 -176.76(18) . . . . ?
 C3 C2 C1 C6 1.6(3) . . . . ?
 C3 C4 C5 O2 177.62(17) . . . . ?
 C3 C4 C5 C6 -1.6(3) . . . . ?
 C2 C3 C4 C9 -178.17(18) . . . . ?
 C2 C3 C4 C5 4.2(3) . . . . ?
 C2 C1 C6 C5 0.8(3) . . . . ?
 C13 C12 C11 O3 -27.6(2) . . . . ?
 C13 C12 C11 C25 92.3(2) . . . . ?
 C13 C12 C11 C10 -144.63(18) . . . . ?
 C13 C12 C17 C16 2.8(3) . . . . ?
 C13 C14 C15 O6 -176.19(19) . . . . ?
 C13 C14 C15 C16 2.8(3) . . . . ?
 C9 C26 C25 C19 156.39(16) . . . . ?
 C9 C26 C25 C11 25.85(18) . . . . ?
 C9 C26 C27 C32 81.8(2) . . . . ?
 C9 C26 C27 C28 -89.0(2) . . . . ?
 C9 C4 C5 O2 0.2(3) . . . . ?
 C9 C4 C5 C6 -179.09(19) . . . . ?
 C26 C9 C4 C3 -81.2(2) . . . . ?
 C26 C9 C4 C5 96.2(2) . . . . ?
 C26 C9 C10 O5 174.38(15) . . . . ?
 C26 C9 C10 C11 53.59(17) . . . . ?
 C26 C25 C11 O3 -105.81(15) . . . . ?
 C26 C25 C11 C12 134.99(16) . . . . ?
 C26 C25 C11 C10 6.83(19) . . . . ?
 C26 C27 C28 F1 -9.1(3) . . . . ?
 C26 C27 C28 C29 169.2(2) . . . . ?
 C25 C19 C20 C21 -175.41(19) . . . . ?
 C25 C19 C24 C23 175.69(19) . . . . ?
 C25 C26 C27 C32 -39.1(3) . . . . ?
 C25 C26 C27 C28 150.07(19) . . . . ?
 C25 C11 C10 O5 -158.59(15) . . . . ?
 C25 C11 C10 C9 -37.51(18) . . . . ?
 C4 C3 C2 C1 -4.2(3) . . . . ?
 C4 C9 C26 C25 64.49(19) . . . . ?
 C4 C9 C26 C27 -66.1(2) . . . . ?
 C4 C9 C10 O5 57.8(2) . . . . ?
 C4 C9 C10 C11 -62.96(18) . . . . ?
 C11 O3 C3 C2 -169.97(16) . . . . ?
 C11 O3 C3 C4 8.8(2) . . . . ?
 C11 C12 C13 C14 174.52(18) . . . . ?
 C11 C12 C17 C16 -174.6(2) . . . . ?
 C1 C6 C5 O2 -179.99(19) . . . . ?
 C1 C6 C5 C4 -0.8(3) . . . . ?
 C17 C12 C13 C14 -2.9(3) . . . . ?
 C17 C12 C11 O3 149.74(18) . . . . ?
 C17 C12 C11 C25 -90.4(2) . . . . ?
 C17 C12 C11 C10 32.7(3) . . . . ?
 C10 C9 C26 C25 -49.56(17) . . . . ?
 C10 C9 C26 C27 179.84(16) . . . . ?
 C10 C9 C4 C3 26.8(2) . . . . ?
 C10 C9 C4 C5 -155.82(19) . . . . ?
 C32 C27 C28 F1 179.07(18) . . . . ?
 C32 C27 C28 C29 -2.6(3) . . . . ?
 C32 C31 C30 F3 177.4(2) . . . . ?
 C32 C31 C30 C29 -2.3(3) . . . . ?
 C27 C26 C25 C19 -78.0(2) . . . . ?
 C27 C26 C25 C11 151.49(17) . . . . ?
 C27 C32 C31 F4 178.39(19) . . . . ?
 C27 C32 C31 C30 -0.6(3) . . . . ?
 C27 C28 C29 F2 -178.90(19) . . . . ?
 C27 C28 C29 C30 -0.1(3) . . . . ?
 C20 C19 C25 C26 127.32(19) . . . . ?
 C20 C19 C25 C11 -110.7(2) . . . . ?
 C20 C19 C24 C23 -0.9(3) . . . . ?
 C20 C21 C22 C23 -1.0(3) . . . . ?
 C24 C19 C25 C26 -49.2(3) . . . . ?
 C24 C19 C25 C11 72.8(2) . . . . ?
 C24 C19 C20 C21 1.3(3) . . . . ?
 C24 C23 C22 C21 1.4(3) . . . . ?
 C14 C15 C16 C17 -2.9(3) . . . . ?
 C31 C32 C27 C26 -168.1(2) . . . . ?
 C31 C32 C27 C28 3.0(3) . . . . ?
 C28 C29 C30 F3 -177.0(2) . . . . ?
 C28 C29 C30 C31 2.6(3) . . . . ?
 C7 O1 C1 C2 -9.9(3) . . . . ?
 C7 O1 C1 C6 171.7(2) . . . . ?
 C18 O6 C15 C14 -0.9(3) . . . . ?
 C18 O6 C15 C16 -179.98(19) . . . . ?
 C8 O2 C5 C4 179.5(2) . . . . ?
 C8 O2 C5 C6 -1.2(3) . . . . ?

_smtbx_masks_special_details       ?
loop_
  _smtbx_masks_void_nr
  _smtbx_masks_void_average_x
  _smtbx_masks_void_average_y
  _smtbx_masks_void_average_z
  _smtbx_masks_void_volume
  _smtbx_masks_void_count_electrons
  _smtbx_masks_void_content
 1 0.000 0.000 0.000 323.2 71.1 ?

_smtbx_masks_void_probe_radius     1.2
_smtbx_masks_void_truncation_radius  1.2
_shelx_res_file
;
TITL mricca4_autored_a.res in P-1
    mricca4_autored.res
    created by SHELXL-2018/3 at 18:14:00 on 17-Aug-2024
REM Old TITL mricca4_autored in P-1
REM SHELXT solution in P-1: R1 0.170, Rweak 0.012, Alpha 0.051
REM <I/s> 0.000 for 0 systematic absences, Orientation as input
REM Formula found by SHELXT: C37 O12
CELL 1.54184 11.234617 12.386704 12.559276 105.4608 95.6551 98.1647
ZERR 2 0.00024 0.00031 0.000281 0.0021 0.0018 0.0019
LATT 1
SFAC C H F O
UNIT 66 58 10 14
EQIV $1 1-X,1-Y,2-Z

L.S. 50
PLAN  15
SIZE 0.2 0.2 0.2
TEMP -173
CONF
HTAB O5 O4_$1
HTAB O4 O2
HTAB O7 O5
BOND
list 4
MORE -1
BOND $H
ABIN
fmap 2 53
acta
OMIT 2 3 0
REM <olex2.extras>
REM <HklSrc "%.\\mricca4_rerun_normal.hkl">
REM </olex2.extras>

WGHT    0.094200    1.369000
EXTI    0.014608
FVAR       2.71331
F5    3    0.145715    0.545391    0.620569    11.00000    0.02345    0.04710 =
         0.03386    0.02617    0.00978    0.01118
F1    3    0.103830    0.357240    0.902013    11.00000    0.03286    0.03973 =
         0.03188    0.02094    0.01251    0.00387
F4    3   -0.069342    0.604517    0.645417    11.00000    0.02658    0.05890 =
         0.04353    0.02400    0.00296    0.01794
O3    4    0.505469    0.563866    0.692100    11.00000    0.02024    0.02040 =
         0.02047    0.00992    0.00814    0.00586
F2    3   -0.112893    0.414285    0.921534    11.00000    0.02602    0.06083 =
         0.03241    0.01326    0.01639   -0.00186
O5    4    0.576172    0.567826    0.905789    11.00000    0.01969    0.03133 =
         0.02075    0.01115    0.00237    0.00445
O4    4    0.329972    0.554400    0.967477    11.00000    0.02443    0.03311 =
         0.01878    0.01264    0.00951    0.00913
F3    3   -0.199823    0.545384    0.799524    11.00000    0.01891    0.06652 =
         0.04287    0.00642    0.00726    0.01144
O1    4    0.398074    0.921247    0.692170    11.00000    0.03450    0.02829 =
         0.03558    0.01982    0.01512    0.01295
O6    4    0.845244    0.206651    0.587300    11.00000    0.02768    0.03154 =
         0.04164    0.01333    0.01485    0.01314
O2    4    0.218090    0.712939    0.920701    11.00000    0.03037    0.03257 =
         0.03547    0.01720    0.02127    0.01587
O7    4    0.595712    0.768421    1.078637    11.00000    0.06914    0.03827 =
         0.02921    0.00506    0.00932    0.00379
C19   1    0.297919    0.288842    0.592302    11.00000    0.01572    0.02628 =
         0.02524    0.01123    0.00681    0.00652
C12   1    0.564610    0.384980    0.676262    11.00000    0.01734    0.02246 =
         0.02039    0.00814    0.00329    0.00206
C3    1    0.442813    0.648595    0.736569    11.00000    0.01724    0.02300 =
         0.01676    0.00643    0.00196    0.00429
C2    1    0.460967    0.743018    0.696207    11.00000    0.02064    0.02463 =
         0.01882    0.00875    0.00589    0.00406
AFIX  43
H2    2    0.518592    0.749484    0.646744    11.00000   -1.20000
AFIX   0
C13   1    0.622929    0.399144    0.586710    11.00000    0.02327    0.02321 =
         0.02135    0.00845    0.00434    0.00406
AFIX  43
H13   2    0.599034    0.450402    0.547768    11.00000   -1.20000
AFIX   0
C9    1    0.354722    0.534205    0.855726    11.00000    0.01968    0.02756 =
         0.01705    0.01098    0.00632    0.00516
C26   1    0.267239    0.431906    0.772356    11.00000    0.01968    0.02387 =
         0.02126    0.01255    0.00643    0.00451
AFIX  13
H26   2    0.269027    0.365272    0.802847    11.00000   -1.20000
AFIX   0
C25   1    0.333402    0.409098    0.667799    11.00000    0.01862    0.02378 =
         0.02174    0.01278    0.00634    0.00586
AFIX  13
H25   2    0.307932    0.460118    0.623399    11.00000   -1.20000
AFIX   0
C4    1    0.364913    0.639391    0.814680    11.00000    0.01936    0.02354 =
         0.01895    0.00833    0.00399    0.00379
C11   1    0.472315    0.457144    0.718566    11.00000    0.01917    0.02263 =
         0.01770    0.01150    0.00538    0.00388
C1    1    0.392484    0.827439    0.730286    11.00000    0.02573    0.02255 =
         0.02403    0.01018    0.00283    0.00415
C17   1    0.598214    0.305115    0.728206    11.00000    0.02706    0.02803 =
         0.02557    0.01456    0.01024    0.00730
AFIX  43
H17   2    0.557313    0.291291    0.787232    11.00000   -1.20000
AFIX   0
C10   1    0.472905    0.487950    0.845699    11.00000    0.01896    0.02511 =
         0.01873    0.00962    0.00560    0.00522
AFIX  13
H10   2    0.467633    0.417533    0.870851    11.00000   -1.20000
AFIX   0
C32   1    0.086886    0.512115    0.697820    11.00000    0.02043    0.03221 =
         0.02269    0.01057    0.00633    0.00285
C27   1    0.137558    0.451124    0.762723    11.00000    0.01867    0.02600 =
         0.02207    0.00796    0.00452    0.00183
C20   1    0.259114    0.271433    0.479583    11.00000    0.02349    0.02797 =
         0.02723    0.01186    0.00651    0.00755
AFIX  43
H20   2    0.261185    0.335143    0.450802    11.00000   -1.20000
AFIX   0
C6    1    0.309592    0.820305    0.805093    11.00000    0.02729    0.02842 =
         0.02797    0.01102    0.00759    0.01020
AFIX  43
H6    2    0.262513    0.878294    0.826965    11.00000   -1.20000
AFIX   0
C24   1    0.296272    0.193688    0.632028    11.00000    0.02587    0.02944 =
         0.03053    0.01476    0.00462    0.00521
AFIX  43
H24   2    0.323424    0.203293    0.708582    11.00000   -1.20000
AFIX   0
C23   1    0.255094    0.084712    0.560215    11.00000    0.02991    0.02382 =
         0.04518    0.01495    0.01030    0.00674
AFIX  43
H23   2    0.254999    0.020630    0.588224    11.00000   -1.20000
AFIX   0
C14   1    0.715445    0.339753    0.553151    11.00000    0.02362    0.02578 =
         0.02235    0.00702    0.00927    0.00273
AFIX  43
H14   2    0.754069    0.350755    0.491948    11.00000   -1.20000
AFIX   0
C15   1    0.751182    0.264612    0.609005    11.00000    0.02045    0.02262 =
         0.02806    0.00580    0.00621    0.00539
C31   1   -0.026638    0.543181    0.708775    11.00000    0.02063    0.03784 =
         0.02882    0.01046    0.00034    0.00638
C21   1    0.217326    0.162806    0.408016    11.00000    0.03185    0.03570 =
         0.02514    0.00515    0.00361    0.00709
AFIX  43
H21   2    0.190749    0.152757    0.331268    11.00000   -1.20000
AFIX   0
C28   1    0.064230    0.418268    0.836101    11.00000    0.02280    0.02926 =
         0.02193    0.00834    0.00590   -0.00102
C5    1    0.297381    0.727218    0.846692    11.00000    0.02166    0.03099 =
         0.02273    0.01054    0.00848    0.00728
C29   1   -0.048372    0.447730    0.847485    11.00000    0.02281    0.03996 =
         0.02246    0.00553    0.00739   -0.00493
C7    1    0.493050    0.940384    0.627579    11.00000    0.03703    0.02977 =
         0.04320    0.02293    0.01635    0.00811
AFIX 137
H7A   2    0.477984    0.880808    0.556106    11.00000   -1.50000
H7B   2    0.571298    0.938574    0.668525    11.00000   -1.50000
H7C   2    0.494811    1.014856    0.613940    11.00000   -1.50000
AFIX   0
C30   1   -0.093568    0.512290    0.785647    11.00000    0.01495    0.04354 =
         0.03000    0.00174    0.00416    0.00334
C22   1    0.214527    0.068797    0.449108    11.00000    0.02953    0.02456 =
         0.04266    0.00466    0.00868    0.00583
AFIX  43
H22   2    0.184914   -0.005648    0.400970    11.00000   -1.20000
AFIX   0
C16   1    0.689933    0.245808    0.695276    11.00000    0.02826    0.02719 =
         0.03232    0.01437    0.00743    0.00900
AFIX  43
H16   2    0.711339    0.191821    0.731772    11.00000   -1.20000
AFIX   0
C18   1    0.910329    0.223331    0.499926    11.00000    0.03114    0.03539 =
         0.04265    0.01019    0.01964    0.01059
AFIX 137
H18A  2    0.855642    0.196513    0.428855    11.00000   -1.50000
H18B  2    0.977507    0.180511    0.495871    11.00000   -1.50000
H18C  2    0.942741    0.304477    0.514769    11.00000   -1.50000
AFIX   0
C8    1    0.147072    0.800490    0.957276    11.00000    0.06418    0.05144 =
         0.07425    0.03498    0.05538    0.03776
AFIX 137
H8A   2    0.096526    0.808496    0.892587    11.00000   -1.50000
H8B   2    0.201484    0.872799    0.994739    11.00000   -1.50000
H8C   2    0.094903    0.779723    1.009379    11.00000   -1.50000
AFIX   0

C33   1    0.538104    0.856095    1.065578    11.00000    0.17368    0.03802 =
         0.04133    0.00515   -0.00808    0.03278
AFIX 137
H33A  2    0.554425    0.872810    0.995872    11.00000   -1.50000
H33B  2    0.568554    0.923977    1.128584    11.00000   -1.50000
H33C  2    0.450364    0.833852    1.062989    11.00000   -1.50000
AFIX   0
H7    2    0.574967    0.715388    1.025023    11.00000    0.04881

H5    2    0.617126    0.536291    0.942582    11.00000    0.04969
H4    2    0.274878    0.595742    0.986208    11.00000    0.06050
HKLF 4


REM  mricca4_autored_a.res in P-1
REM wR2 = 0.1758, GooF = S = 1.114, Restrained GooF = 1.114 for all data
REM R1 = 0.0651 for 5797 Fo > 4sig(Fo) and 0.0660 for all 5878 data
REM 423 parameters refined using 0 restraints

END

WGHT      0.0942      1.3690

REM Highest difference peak  0.403,  deepest hole -0.431,  1-sigma level  0.098
Q1    1   0.3868  0.6425  0.7631  11.00000  0.05    0.40
Q2    1   0.4194  0.6576  0.7936  11.00000  0.05    0.40
Q3    1   0.6144  0.4823  0.5740  11.00000  0.05    0.39
Q4    1   0.5871  0.5021  0.5627  11.00000  0.05    0.38
Q5    1   0.4141  0.9544  0.7639  11.00000  0.05    0.37
Q6    1   0.1644  0.8176  1.0611  11.00000  0.05    0.36
Q7    1   0.3471  0.5523  0.9008  11.00000  0.05    0.36
Q8    1   0.5781  0.3422  0.6781  11.00000  0.05    0.36
Q9    1   0.3008  0.4193  0.7172  11.00000  0.05    0.35
Q10   1  -0.0861  0.5004  0.7225  11.00000  0.05    0.33
Q11   1   0.1635  0.9044  0.9822  11.00000  0.05    0.33
Q12   1   0.3600  0.5955  0.8458  11.00000  0.05    0.33
Q13   1   0.2573  0.3981  0.4832  11.00000  0.05    0.33
Q14   1   0.6745  0.2183  0.6214  11.00000  0.05    0.32
Q15   1   0.3041  0.3353  0.6384  11.00000  0.05    0.31
;
_shelx_res_checksum                59280
_shelx_hkl_file
;
   0   0   1  436.99    2.26   2
   0   0  -1  406.83    2.81  32
   0   0  -1  504.91    2.78  32
   0   0   1  470.15    3.58  17
   0   0   1  379.49    3.41  15
   0   0   1  377.74    3.66  16
   0   0   1  306.70    3.02  19
   0   0   1  376.88    4.00  14
   0   0   1  404.47    3.74  13
   0   0  -1  368.24    3.72  13
   0   0   1  352.41   10.52   1
   0   0  -1  443.64    2.64   2
   0   0  -1  391.34   15.82   1
   0   0   1  370.48    3.56  28
   0   0   1  381.32    3.21  26
   0   0  -3 2048.64   11.58  32
   0   0   3 2035.28    9.36   9
   0   0  -3 2332.27   23.58  27
   0   0   3 1921.01    9.43   4
   0   0   3 2239.00   12.28   3
   0   0   3 1992.25   11.07   8
   0   0  -3 1836.16   22.29  39
   0   0  -3 1921.91    6.13  38
   0   0  -3 2531.06   12.74  37
   0   0  -3 2040.16   10.84   2
   0   0   3 1951.64   36.58   1
   0   0   3 1623.15    7.47   2
   0   0  -3 2156.45   16.49  13
   0   0   3 1619.49   12.45  15
   0   0   3 1901.45   11.98  17
   0   0  -5 5073.87    8.92  29
   0   0   5 6016.74   16.08   7
   0   0  -6 4837.23   13.20  29
   0   0   6 3837.49   22.77  26
   0   0   6 2876.37   22.57  17
   0   0  -6 4474.01   29.70  37
   0   0  -6 3664.18   18.72  33
   0   0   6 3339.20   60.06   1
   0   0   7   10.18    3.92   3
   0   0   7    5.64    3.55   4
   0   0   7   15.71    6.39  17
   0   0   7   12.02    5.50  16
   0   0  -7   29.88    2.94  38
   0   0  -7    1.91    7.02  36
   0   0   7    4.68    4.53  35
   0   0  -7    6.09    2.46  33
   0   0   7   26.79   22.51   1
   0   0   7   -0.03    6.51  13
   0   0   7    1.39    5.85  14
   0   0   7    1.68    6.16  15
   0   0   7   28.20    7.04  28
   0   0   7   13.07    5.46  26
   0   0  -7    6.18    4.67  23
   0   0  -7   10.23    4.80   6
   0   0   7    2.40    4.25   8
   0   0  -7   12.13    2.11  11
   0   0  -7    3.24    3.27  29
   0   0  -7    4.04    4.15  30
   0   0  -7    7.69    4.07  20
   0   0  -8 6246.90   36.62   6
   0   0   8 4620.71   32.60  17
   0   0  -8 6082.14   49.07  36
   0   0   8 5272.39   46.03  13
   0   0  -8 5365.06   21.27  29
   0   0   9 2145.93   18.59   3
   0   0   9 2148.17   15.85   4
   0   0  -9 1635.29   32.88  36
   0   0   9 2705.93   27.09  17
   0   0  -9 2300.44   18.01  33
   0   0  -9 2011.38   15.16  38
   0   0   9 1826.62   23.09  14
   0   0   9 2321.29   26.55  15
   0   0  -9 2265.78   22.61  30
   0   0  -9 2313.41   16.14  29
   0   0   9 2314.15   29.58  28
   0   0  -9 3076.80   29.24  23
   0   0  -9 2306.58   22.82  20
   0   0   9 2086.35   19.40   8
   0   0  -9 2304.80   14.48  11
   0   0 -10 2852.80   48.61  36
   0   0  10 3453.04   32.98  17
   0   0 -10 3033.34   19.14   5
   0   0 -10 2702.37   19.18  34
   0   0 -10 2813.19   21.61  33
   0   0  10 2915.10   36.69  28
   0   0  10 3447.23   20.79   4
   0   0  10 3032.21   24.14   8
   0   0 -10 2654.43   19.90  29
   0   0  10 3847.47   35.32  15
   0   0 -10 3178.92   39.22  12
   0   0  10 4017.64   35.46  14
   0   0 -10 3058.15   19.99  38
   0   0 -10 3182.54   18.71  11
   0   0 -11    6.69    6.42  33
   0   0 -11   16.64    7.12  29
   0   0 -11   15.21   15.07  31
   0   0  11    9.67   10.58  28
   0   0  11   14.40    5.15   4
   0   0  11    7.75    5.64   8
   0   0 -11   14.72    5.58  38
   0   0  11   -2.15   10.41  15
   0   0 -11   15.65   23.31  12
   0   0  11   18.44   10.02  14
   0   0 -11   13.25    4.66  11
   0   0  11   41.23   16.01  17
   0   0  12  165.87   13.18  28
   0   0 -12  154.02    8.42  38
   0   0  12  134.58    7.13   8
   0   0 -12  172.09   10.06  29
   0   0 -12  142.75    6.71  11
   0   0 -12  135.25   10.64  33
   0   0  12  184.64   13.85  15
   0   0  13 1596.47   16.17   8
   0   0  13 1849.04   26.65  28
   0   0 -13 1711.38   16.53  11
   0   0 -13 1951.46   19.63  29
   0   0  14  199.18    6.51   8
   0  -1  14  195.37   17.66  28
   0  -1  14  168.14    6.56   8
   0  -1  13  997.53   13.47   8
   0   1 -13 1037.83   16.63  29
   0   1 -13 1016.60   13.36  11
   0  -1  12   59.13   11.40  14
   0  -1  12   18.35   12.17  15
   0   1 -12   62.39    8.31  38
   0  -1  12   54.50   11.90  28
   0  -1  12   34.57    5.62   4
   0   1 -12   48.63    9.34  33
   0   1 -12   43.74    9.55  29
   0   1 -12   47.94   25.95  31
   0  -1  12   33.50    5.93   8
   0   1 -12   37.16    5.91  11
   0  -1  11 1214.51   21.60  14
   0  -1  11  996.17   21.21  15
   0   1 -11 1080.40   31.29  12
   0   1 -11  970.98   12.30  38
   0   1 -11 1053.97   14.40  29
   0  -1  11  982.89   21.39  28
   0  -1  11 1019.44   14.03   3
   0  -1  11 1105.28   12.35   4
   0   1 -11  932.94   13.31  33
   0  -1  11 1197.68   22.65  17
   0  -1  11  976.72   14.49   8
   0   1 -11 1022.10   11.36  11
   0  -1  10 1443.97   22.08  14
   0   1 -10 1263.51   26.08  12
   0  -1  10 1398.21   22.30  15
   0   1 -10 1150.52   11.81  38
   0   1 -10 1018.07   12.17  29
   0  -1  10  984.03   21.42  28
   0   1 -10 1156.97   13.08  33
   0  -1  10 1179.52   20.87  17
   0   1 -10 1143.20   33.65  36
   0  -1  10 1104.54   13.92   3
   0  -1  10 1339.85   13.27   4
   0  -1  10 1168.28   15.38   8
   0   1 -10 1264.46   11.18  11
   0  -1   9 2332.80   16.39   4
   0  -1   9 2246.50   18.49   3
   0   1  -9 2059.36   14.97  33
   0   1  -9 1956.28   13.50  38
   0  -1   9 2380.20   27.25  14
   0  -1   9 1968.50   23.28  15
   0   1  -9 2381.03   21.72  20
   0   1  -9 1945.86   13.57  29
   0   1  -9 2257.49   21.75  30
   0  -1   9 2908.11   27.00  26
   0  -1   9 1469.06   23.14  28
   0   1  -9 2508.13   25.58  23
   0  -1   9 2246.73   25.14  17
   0  -1   9 1281.54   20.59  16
   0   1  -9 2128.83   33.29  36
   0  -1   9 2205.55   19.46   8
   0   1  -9 2374.75   26.91   6
   0   1  -9 2160.70   12.10  11
   0  -1   8  229.93    6.65   3
   0  -1   8  219.05    5.78   4
   0  -1   8  333.30   10.75  16
   0  -1   8  164.84    9.36  17
   0   1  -8  175.76   12.00  36
   0   1  -8  183.91    4.47  33
   0   1  -8  156.49    4.34  38
   0  -1   8  300.28    9.97  15
   0  -1   8  267.87   10.34  14
   0   1  -8  220.37    9.39   6
   0  -1   8  206.50    6.88   8
   0   1  -8  159.89    8.06  23
   0   1  -8  206.82    7.55  20
   0   1  -8  219.50    3.71  11
   0  -1   8  187.25    8.34  26
   0  -1   8  208.82   10.50  28
   0   1  -8  169.61    7.56  30
   0   1  -8  138.83    4.62  29
   0  -1   7 1998.52   19.11  19
   0  -1   6 1528.44   13.80  35
   0  -1   6 1961.40   18.43  16
   0  -1   6 1201.91   15.40  17
   0   1  -6  447.28   11.96  18
   0   1  -6 1213.15    4.96  33
   0  -1   6 1129.19   16.79  13
   0  -1   6 2193.30   23.18  14
   0  -1   6  831.80   12.09  15
   0   1  -6 1427.50    6.41  38
   0   1  -6 1517.20   13.82  30
   0  -1   6 1228.06   16.38  28
   0  -1   6  715.83   11.32  26
   0   1  -6 1171.30   12.81  23
   0  -1   6 1475.15   10.46   4
   0  -1   6 1559.21   12.61   3
   0  -1   6 1470.87    9.50   7
   0  -1   6 1663.53   13.33   8
   0   1  -6 1618.60   15.04   6
   0  -1   6 1572.63   10.60   9
   0  -1   5  131.17    3.90   9
   0  -1   5   97.39    5.60  26
   0  -1   5   63.90    5.74  28
   0   1  -5  103.77    4.25  23
   0   1  -5  151.92    8.11  24
   0   1  -5   59.87    5.02  37
   0  -1   5   98.14    5.91  17
   0  -1   5  118.32    5.20  19
   0  -1   5   55.35    5.21  16
   0  -1   5   81.07    3.96  35
   0   1  -5   72.10    6.54  35
   0  -1   5  176.48    5.47   3
   0  -1   5  170.54    4.08   4
   0  -1   5  124.00    3.56   7
   0  -1   5  116.89    4.52   8
   0   1  -5  122.34    4.66   6
   0  -1   5  185.15    7.83  14
   0  -1   5  108.77    5.99  13
   0  -1   5  134.72    6.09  15
   0   1  -4 2613.89   21.31  13
   0   1  -4 3005.57   16.73  35
   0  -1   4 2313.31   10.86   4
   0   1  -4 2724.82    9.62  37
   0   1  -4 2170.80    8.80  37
   0  -1   4 2255.76   10.16   7
   0  -1   4 2571.14   11.10   9
   0  -1   4 2371.51   12.85   8
   0   1  -1 3642.55   33.29   1
   0  -1   1 2879.73   26.75   1
   0   1   1 5122.36   59.73   1
   0  -1  -110250.31  100.24   1
   0   1   213651.88  110.26   1
   0  -1  -2 8339.42   35.10  27
   0  -1  -3 4608.93   26.41  13
   0  -1  -3 8033.77   46.25  10
   0  -1  -3 6684.31   42.87  39
   0  -1  -3 4934.82   18.62   2
   0   1   3 2977.23   60.55   1
   0  -1  -3 4311.43   23.65  37
   0  -1  -3 4553.58   22.19  32
   0   1   4    9.99    3.23   3
   0  -1  -4   29.20    5.95   2
   0   1   4    6.84    1.99   2
   0   1   4   15.59   23.77   1
   0  -1  -4   23.32    2.05  38
   0  -1  -4   16.90    4.47  37
   0   1   4   11.01    3.67  17
   0   1   4    5.38    4.03  16
   0   1   4   57.69    4.73  15
   0   1   4   16.37    2.61  35
   0  -1  -4    7.39    3.30  34
   0  -1  -4    7.92    3.06   5
   0  -1  -4    7.14    3.97  33
   0  -1  -4    8.49    1.72  33
   0   1   4   -3.22    4.13  13
   0   1   4   14.77    4.46  14
   0   1   4    8.00    2.90  32
   0   1   4    6.83    2.26  32
   0  -1  -4   11.93    6.87  32
   0  -1  -4    9.67    2.48  30
   0  -1  -4   11.89    2.17  29
   0   1   4   10.68    4.37  28
   0   1   4   26.23    3.63  26
   0  -1  -4    5.93    2.88  23
   0  -1  -4   21.32   16.47  10
   0  -1  -4    5.93    1.42  11
   0  -1  -4   27.35    2.97  20
   0   1   4    7.78    3.75   6
   0  -1  -4    5.21    2.45   6
   0   1   4    3.61    3.18   8
   0   1   5 4078.81   80.82   1
   0  -1  -5 4027.40   14.41   5
   0   1   6  200.77    5.19   4
   0   1   6  229.27    5.97   3
   0  -1  -6  115.03    3.73  38
   0  -1  -6   82.57   10.72  37
   0  -1  -6  137.95    8.65  36
   0   1   6  169.24    7.64  17
   0   1   6  185.07    8.06  15
   0   1   6  212.27    4.09   2
   0   1   6  246.29   36.02   1
   0   1   6  179.99    6.26   2
   0   1   6  115.09    5.11  35
   0  -1  -6  123.21    4.75  34
   0  -1  -6  131.44    4.14  33
   0  -1  -6  162.60    4.65   5
   0   1   6  227.54   10.11  13
   0   1   6  273.03    8.44  14
   0  -1  -6   98.44    4.02  29
   0  -1  -6  139.74    5.32  30
   0   1   6   78.11    6.29  26
   0   1   6  102.95    8.26  28
   0  -1  -6  170.34    6.34  23
   0  -1  -6  211.46    6.79   6
   0   1   6  176.36    5.95   8
   0  -1  -6  140.60   19.58  21
   0  -1  -6  174.24    5.92  20
   0  -1  -6  202.19    3.76  11
   0   1   7 1633.31   12.92   4
   0   1   7 1515.26   13.96   3
   0  -1  -7 1622.55   12.43  38
   0  -1  -7 1599.45   24.69  36
   0   1   7 1930.25   20.70  17
   0   1   7 1451.76    8.53   2
   0   1   7 1458.27   59.24   1
   0   1   7 1493.51    7.46   2
   0  -1  -7 1579.78   11.92  34
   0   1   7 1699.04   13.90  35
   0  -1  -7 1607.42   13.58  33
   0  -1  -7 1463.19   11.11   5
   0   1   7 1423.31   18.34  14
   0   1   7 1520.41   23.84  13
   0   1   7 2033.85   23.06  15
   0  -1  -7 1701.26   16.41  30
   0  -1  -7 1334.95   11.20  29
   0   1   7 1983.09   23.56  28
   0  -1  -7 1625.09   17.75  23
   0   1   7 1537.67   15.04   8
   0  -1  -7 1699.50   18.33   6
   0  -1  -7 1567.56   11.32  22
   0  -1  -7 1535.42   15.63  20
   0  -1  -7 1482.62   10.34  11
   0   1   8  157.88    6.33   3
   0   1   8  152.78    5.57   4
   0  -1  -8  136.31    5.10  38
   0  -1  -8  142.16   13.49  36
   0   1   8  167.69    9.64  17
   0   1   8  209.75   38.03   1
   0  -1  -8  155.38    5.92  34
   0  -1  -8  145.85    5.73  33
   0   1   8  159.58   10.13  15
   0   1   8  145.92    8.67  14
   0   1   8  123.77   11.87  13
   0  -1  -8  150.55    5.51   5
   0  -1  -8  151.69    5.62  29
   0  -1  -8  159.83    8.62  30
   0   1   8  186.93   10.87  28
   0  -1  -8  155.59    9.58  23
   0  -1  -8  196.95    8.51  20
   0  -1  -8  163.23    6.00  22
   0  -1  -8  145.87    4.51  11
   0  -1  -8  169.93   11.12   6
   0   1   8  164.56    6.79   8
   0  -1  -9  303.30    7.34  38
   0  -1  -9  310.39    7.86  34
   0   1   9  399.22   13.71  17
   0  -1  -9  331.57   20.64  36
   0  -1  -9  339.57   15.41  12
   0   1   9  330.48   17.87  13
   0   1   9  351.42   12.32  14
   0  -1  -9  387.44   13.53  20
   0  -1  -9  329.25    7.64  22
   0  -1  -9  344.87   14.65  30
   0  -1  -9  240.58    7.29  29
   0   1   9  302.46   13.92  28
   0   1   9  300.70    8.78   8
   0  -1  -9  320.23    8.42  33
   0  -1  -9  317.56    7.39   5
   0   1   9  322.51    7.39   4
   0   1   9  317.86    8.36   3
   0  -1  -9  337.23    6.83  11
   0   1  10   75.85   14.60  17
   0  -1 -10   43.37   33.70  36
   0  -1 -10   28.70    5.70  34
   0  -1 -10   28.43    5.06  38
   0  -1 -10   26.74    5.76  33
   0  -1 -10   44.03    5.45   5
   0   1  10   27.91    9.54  14
   0   1  10   31.53    9.72  15
   0  -1 -10   41.54   15.33  12
   0  -1 -10   53.88    6.70  29
   0   1  10   46.59   11.41  28
   0   1  10   35.23    6.11   8
   0   1  10   55.97    5.34   4
   0  -1 -10   34.32    5.60  22
   0  -1 -10   26.06    4.43  11
   0  -1 -11  409.27    9.40  34
   0  -1 -11  445.80    9.91  38
   0  -1 -11  445.11   11.69  33
   0   1  11  500.18   17.16  15
   0  -1 -11  503.29   30.48  12
   0  -1 -11  488.91    9.57   5
   0  -1 -11  297.59   19.84  31
   0  -1 -11  264.46    9.63  29
   0   1  11  547.48   17.82  28
   0   1  11  502.34    9.41   4
   0   1  11  462.19   10.72   8
   0  -1 -11  455.17    8.85  22
   0  -1 -11  474.72    9.12  11
   0  -1 -12  516.29   10.42  34
   0  -1 -12  461.95   14.14  33
   0   1  12  247.05   15.70  15
   0  -1 -12  503.53    9.64   5
   0  -1 -12  258.45   33.20  31
   0  -1 -12  532.24   12.46  29
   0   1  12  482.27   10.58   8
   0   1  12  556.85   18.44  28
   0  -1 -12  404.12   19.91  25
   0  -1 -12  517.88    9.34  22
   0  -1 -12  492.69    9.72  11
   0  -1 -12  538.19   11.39  38
   0   1  13  405.45   18.34  28
   0  -1 -13  373.76    8.23  22
   0  -1 -13  393.79   11.59  29
   0   1  13  310.85    8.13   8
   0  -1 -13  349.14    9.95  11
   0   1  13  326.95   20.02  15
   0   1  14   43.34    4.89   8
   0  -2  14   71.46   14.11  28
   0  -2  14   75.26   21.97  15
   0  -2  14   56.42    5.67   8
   0  -2  13 2886.35   32.93  28
   0  -2  13 3016.42   22.22   8
   0  -2  12 2714.89   17.70   4
   0   2 -12 2443.65   20.32  33
   0  -2  12 2634.17   22.00   8
   0  -2  12 2799.69   33.09  17
   0  -2  12 1197.82   23.95  28
   0  -2  12  784.66   20.27  15
   0  -2  12 2099.11   29.37  14
   0   2 -12 2596.47   17.77  11
   0   2 -11 1535.51   12.72  11
   0  -2  11 1621.19   27.04  28
   0  -2  11 1407.49   15.88   3
   0  -2  11 1490.92   13.66   4
   0  -2  11 1349.06   15.92   8
   0  -2  11 1685.34   25.32  17
   0   2 -11 1457.60   13.62  38
   0   2 -11 1342.76   14.19  33
   0   2 -11 1381.34   33.36  12
   0  -2  11 1693.62   25.08  14
   0  -2  11 1157.78   21.48  15
   0   2 -10   39.75    3.88  11
   0  -2  10   15.05    9.39  28
   0  -2  10   15.84    9.02  26
   0  -2  10    8.02    4.35   4
   0  -2  10   31.89    5.58   3
   0  -2  10   17.17    5.66   8
   0  -2  10   28.45    9.51  17
   0  -2  10   11.37    8.79  16
   0   2 -10   46.70   22.96  36
   0   2 -10   17.66    4.79  38
   0   2 -10   18.52    4.41  33
   0  -2  10    1.69    7.96  15
   0  -2  10   20.74    8.45  14
   0  -2   9   41.24    4.89   3
   0  -2   9   85.06    4.72   4
   0   2  -9   43.99   13.69  36
   0   2  -9   54.15    3.43  33
   0   2  -9   23.10    3.82  38
   0  -2   9   10.74    7.08  15
   0  -2   9    9.12    7.67  14
   0   2  -9   24.91    7.20  20
   0   2  -9   27.47    8.18  30
   0  -2   9   32.87    7.37  26
   0  -2   9   57.13    8.77  28
   0   2  -9   38.18    9.22  23
   0  -2   9   35.14    6.86  19
   0  -2   9   23.57    6.93  16
   0  -2   9    4.41    8.00  17
   0   2  -9   38.34   11.63   6
   0  -2   9   35.77    4.36   7
   0  -2   9   26.45    5.02   8
   0  -2   9   31.12    4.23   9
   0   2  -9   36.82    2.93  11
   0  -2   8  146.82    7.56  19
   0   2  -8   67.77    5.78  18
   0  -2   8  130.42    8.11  16
   0  -2   8   97.44    8.03  17
   0   2  -8  125.02   10.86  36
   0   2  -8  114.06    2.77  33
   0  -2   8  120.51    8.16  15
   0  -2   8  165.55    9.96  14
   0  -2   8  109.75    8.14  26
   0  -2   8  167.79    9.53  28
   0   2  -8  114.64    6.33  24
   0   2  -8  127.11    7.63  23
   0  -2   8  116.18    5.92   8
   0  -2   8  123.73    4.57   7
   0   2  -8  134.84    7.95   6
   0   2  -8  135.94    3.62  38
   0   2  -8  132.45    7.16  30
   0  -2   8  125.89    5.48   3
   0  -2   8  120.46    4.86   4
   0  -2   8  140.13    4.99   9
   0  -2   7   46.14    3.67   9
   0  -2   7   25.59    6.22  26
   0  -2   7   32.21    7.06  28
   0   2  -7   61.47    5.56  23
   0  -2   7   58.77    4.71   3
   0  -2   7   55.53    3.72   4
   0  -2   7   29.86    6.77  14
   0  -2   7   10.77    4.99  15
   0   2  -7   17.86    1.50  38
   0   2  -7   23.75    4.42  18
   0  -2   7   43.99    6.44  16
   0  -2   7   29.63    5.75  19
   0  -2   7   36.32    6.86  17
   0   2  -7   52.42    5.47   6
   0  -2   7   34.74    3.51   7
   0  -2   7   42.99    4.43   8
   0  -2   6  153.66    5.81  35
   0  -2   6  163.29    4.19   7
   0  -2   6  182.80    4.52   9
   0   2  -6  177.11    6.64   6
   0  -2   6  181.43    5.54   8
   0  -2   6  143.75    8.74  14
   0  -2   6  133.77    6.17  15
   0  -2   6  152.74    7.07  26
   0  -2   6  174.94    8.34  28
   0  -2   6  222.94    6.40   3
   0  -2   6  193.75    4.50   4
   0  -2   6  162.81    7.65  16
   0  -2   6  154.57    7.74  17
   0  -2   6  178.96    6.93  19
   0   2  -5 5021.46   28.90  35
   0   2  -5 4777.43   33.47  13
   0  -2   4 1634.75    9.22   9
   0  -2   4 1576.42   10.43   8
   0  -2   4 1532.90    9.13   7
   0  -2   4 1020.55   11.89  17
   0  -2   4 1174.35   10.95  19
   0   2  -4 1567.59   15.50  13
   0  -2   4 1972.11   17.41  14
   0  -2   4 1463.06   12.50  15
   0   2  -4 1609.47   14.80  35
   0  -2   4 1521.88    8.99   4
   0  -2   4 1776.65   11.08   3
   0  -2   3  583.06    5.57   4
   0  -2   3  565.19    5.99   3
   0  -2   3  576.07    5.59   9
   0  -2   3  521.01    5.47   7
   0  -2   3  545.02    6.38   8
   0  -2   3  299.93    5.94  19
   0  -2   3  643.96    8.87  17
   0  -2   3  680.23    9.49  16
   0  -2   3  589.48    7.85  26
   0  -2   3  642.67    8.18  28
   0  -2   3  382.97    8.14  14
   0  -2   3  503.54    7.05  15
   0   2  -3  588.71    8.15  13
   0  -2   3  555.86    7.15  35
   0   2  -3  478.45    8.00  35
   0   2  -224286.28  129.93   1
   0   2  -119898.92  128.77   1
   0  -2   010636.00  112.62   1
   0   2   0 5923.81   78.66   1
   0   2   1  260.82    5.11   2
   0  -2  -1  369.62    5.42   2
   0   2   1  162.33   29.06   1
   0   2   1  601.35   11.20  39
   0   2   1  437.31    4.90  38
   0  -2  -1  410.57    9.22  39
   0  -2  -1  468.66    4.60  38
   0  -2  -1  419.46    6.26  36
   0   2   1  467.62    7.72  37
   0  -2  -1  417.24    8.38  37
   0  -2  -1  826.53    9.30  37
   0   2   1  441.46    7.24  37
   0   2   1  481.52    5.38  18
   0   2   1  230.77    3.24   5
   0  -2  -1  300.25    4.22   5
   0  -2  -1  367.73    4.74  34
   0   2   1  397.36    4.11  34
   0   2   1  422.99    5.20  33
   0  -2  -1  350.91    6.54  33
   0   2   1  330.11    5.86  33
   0  -2  -1  402.65    4.71  33
   0   2   1  388.29    6.29  13
   0  -2  -1  283.18    5.90  13
   0   2   1  182.95    3.15  14
   0   2   1  443.18    6.91  32
   0  -2  -1  256.01    5.92  32
   0   2   1  114.02    6.56  32
   0  -2  -1  562.99    7.06  30
   0   2   1  275.02    5.54  30
   0  -2  -1  521.79    5.24  29
   0   2   1  544.62    9.04  27
   0   2   1  497.85    4.83  29
   0  -2  -1  457.82    4.10  26
   0  -2  -1  368.90    9.30  27
   0   2   1  309.72    3.29  22
   0  -2  -1  428.58    6.41  23
   0   2   1  276.70    5.70  23
   0  -2  -1  229.69    5.15   6
   0   2   1  372.45    5.60   6
   0  -2  -1  483.54    5.92  20
   0   2   1  366.49    6.68  20
   0  -2  -1  331.04    4.22  22
   0  -2  -1  368.70    8.30  21
   0   2   1  320.72    3.85  11
   0  -2  -1  287.90    8.47  10
   0   2   1  725.64   13.43  10
   0  -2  -1  350.72    3.67  11
   0   2   3 1387.03    9.98   3
   0   2   3 1581.30   11.25   2
   0  -2  -3 1534.80   12.47   2
   0   2   3 1540.67   55.83   1
   0   2   3 1544.53    7.91  38
   0  -2  -3  971.85   12.40  37
   0   2   3 1554.67   10.73  17
   0  -2  -3 1316.42    7.89   5
   0  -2  -3 1322.05    8.31  34
   0  -2  -3 1145.97   13.77  33
   0   2   3 1290.80    6.32  33
   0  -2  -3 1330.99   18.01  13
   0   2   3 1422.47   11.65  14
   0   2   3 1654.70   13.00  32
   0  -2  -3 1501.91   14.64  32
   0  -2  -3 1536.21    9.34  29
   0   2   3 1271.93   14.25  30
   0   2   3 1310.58   12.57  28
   0   2   3 1887.62   21.21  27
   0   2   3 1295.50   13.73  23
   0   2   3 1404.57   10.03   8
   0   2   3 1594.83   13.72   6
   0  -2  -3 1408.24   17.89  21
   0  -2  -3 1383.27    7.99  22
   0  -2  -3 1302.30   22.38  10
   0   2   4  144.57    4.41   2
   0   2   4  149.86    4.73   3
   0  -2  -4  193.28    7.08   2
   0   2   4   71.19   31.67   1
   0  -2  -4  114.28    3.54  38
   0   2   4  206.56    5.92  37
   0  -2  -4  165.83    7.60  37
   0   2   4   69.45    4.23  37
   0  -2  -4  211.19    7.52  36
   0   2   4  115.83    4.87  17
   0  -2  -4  131.81    3.77   5
   0   2   4  163.50    4.79  35
   0  -2  -4  100.50    3.83  34
   0  -2  -4  117.59    3.89  33
   0   2   4  131.97    5.59  14
   0   2   4  151.69    6.79  13
   0   2   4  156.88    5.17  32
   0   2   4  148.28    7.38  32
   0  -2  -4  131.93    7.99  32
   0  -2  -4  103.85    3.70  29
   0  -2  -4  130.60    4.63  30
   0   2   4  114.26    6.36  28
   0  -2  -4   82.87    4.32  23
   0   2   4  137.10    4.70   8
   0   2   4  159.51    7.01   6
   0  -2  -4  169.02    5.27   6
   0  -2  -4   92.48    4.20  20
   0  -2  -4  119.36   10.23  21
   0  -2  -4  112.56    3.77  22
   0  -2  -4  151.33    3.38  11
   0   2   5  489.83    6.99   2
   0   2   5  482.86    7.54   3
   0   2   5  428.53   45.93   1
   0  -2  -5  454.69    6.47  38
   0  -2  -5  454.78   11.94  36
   0  -2  -5  603.39   13.46  37
   0   2   5  414.40    8.61  17
   0   2   5  754.16   12.47  15
   0  -2  -5  432.63    6.21  34
   0   2   5  490.75    7.98  35
   0  -2  -5  478.46    7.16  33
   0  -2  -5  567.75   14.86  32
   0   2   5  361.76    6.82  32
   0   2   5  351.25    8.23  32
   0  -2  -5  468.13    8.43  30
   0  -2  -5  457.36    6.55  29
   0   2   5  564.58   11.61  28
   0  -2  -5  466.78    9.10  23
   0  -2  -5  566.95    9.95   6
   0   2   5  511.28    8.19   8
   0   2   5  487.39   12.65   6
   0  -2  -5  473.48    6.22   5
   0   2   5  486.46   12.36  13
   0   2   5  637.75   10.87  14
   0  -2  -5  401.41    5.48  11
   0  -2  -5  138.21   17.45  21
   0  -2  -5  554.55    8.75  20
   0  -2  -5  386.25    5.84  22
   0  -2  -611061.60   56.48  37
   0   2   614124.57  180.89   1
   0   2   7 1229.32   13.25   3
   0   2   7 1725.20   13.62   4
   0  -2  -7 1259.76   11.96  38
   0  -2  -7 1272.98   23.26  36
   0  -2  -7 1242.06   11.37  34
   0   2   7  935.85   62.90   1
   0   2   7 1186.51   10.02   2
   0  -2  -7 1242.48   10.66  22
   0  -2  -7 1522.08   16.44  20
   0  -2  -7 1214.64   13.30  33
   0   2   7 1567.69   18.79  14
   0   2   7 1218.38   22.82  13
   0  -2  -7 1180.40   10.56   5
   0  -2  -7 1414.46   17.15  30
   0  -2  -7 1468.89   13.16  29
   0   2   7 1040.10   18.75  28
   0  -2  -7 1317.69   18.01  23
   0   2   7  687.79   15.63  15
   0   2   7 1609.59   19.18  17
   0  -2  -7 1245.28   19.27   6
   0   2   7 1220.49   13.93   8
   0  -2  -7 1284.05   11.01  11
   0   2   8   20.65    4.85   3
   0   2   8   13.45    4.60   4
   0  -2  -8    7.67    3.66  38
   0   2   8   21.21    9.67  17
   0  -2  -8   15.40   12.24  36
   0  -2  -8    3.22    4.18  34
   0  -2  -8    6.77    4.06   5
   0  -2  -8    9.52    4.20  33
   0   2   8   30.07   10.92  13
   0   2   8   28.85    7.78  15
   0   2   8   19.73    7.16  14
   0   2   8   10.14    2.99   2
   0   2   8   10.95    2.23   2
   0  -2  -8   12.03    8.56  30
   0  -2  -8    8.58    4.71  29
   0   2   8   12.87    8.45  28
   0  -2  -8   22.94   10.96  23
   0  -2  -8   15.90    7.82  20
   0  -2  -8   10.50    4.25  22
   0  -2  -8    9.53    3.27  11
   0   2   8    1.68    4.93   8
   0  -2  -8   21.65   13.84   6
   0  -2  -9 3584.98   26.24  33
   0  -2  -9 3937.01   24.13  38
   0  -2  -9 4044.57   42.14  12
   0   2   9 3273.55   33.20  14
   0   2   9 3093.90   43.31  13
   0  -2  -9 3386.24   23.52  29
   0   2   9 3594.06   37.66  28
   0  -2  -9 3752.64   49.05  36
   0   2   9 3825.06   21.77   4
   0  -2  -9 3556.40   19.82  22
   0  -2  -9 3901.86   22.26  34
   0  -2  -9 3569.57   20.44   5
   0  -2 -10 1779.91   15.93  34
   0  -2 -10 1924.42   17.93  38
   0  -2 -10 1782.52   20.10  33
   0  -2 -10 1533.12   32.09  12
   0   2  10 2545.60   31.39  15
   0  -2 -10 1524.73   14.37   5
   0  -2 -10 1635.05   27.76  31
   0  -2 -10 1898.53   19.38  29
   0   2  10 2647.81   33.21  28
   0   2  10 1720.52   18.84   8
   0   2  10 1869.13   15.50   4
   0  -2 -10 1634.62   14.16  22
   0  -2 -10 1891.69   16.57  11
   0  -2 -11   64.24    8.72  33
   0  -2 -11   92.70   34.29  12
   0   2  11  117.64   12.58  15
   0  -2 -11   62.98    6.03  34
   0  -2 -11   76.94    6.79  38
   0  -2 -11   65.54   18.95  31
   0  -2 -11   24.94    7.43  29
   0   2  11   84.40   13.65  28
   0  -2 -11   64.33    5.50  22
   0  -2 -11   75.07    5.94   5
   0   2  11   80.36    6.96   8
   0  -2 -11   65.25    5.40  11
   0  -2 -12  204.93   14.13  33
   0  -2 -12  216.58    9.38  29
   0  -2 -12  225.74   21.48  25
   0   2  12  229.99   16.81  28
   0  -2 -12  232.53    6.88  22
   0   2  12  214.05    7.84   8
   0  -2 -12  198.02    7.43  34
   0  -2 -12  263.31    7.38   5
   0  -2 -12  244.88    9.34  38
   0   2  12  225.20   16.33  15
   0  -2 -12  225.94    8.04  11
   0  -2 -13   33.87    8.94  29
   0   2  13   46.36   25.15  28
   0  -2 -13   30.35    6.60  34
   0  -2 -13   35.69    8.91  11
   0  -2 -13   19.14    5.08  22
   0  -2 -13   23.76    6.22   5
   0   2  13   14.03    4.75   8
   0  -3  14  313.75    7.71   8
   0  -3  14  274.48   15.70  28
   0  -3  13 1082.28   13.68   8
   0  -3  13  999.68   20.97  28
   0  -3  13 1356.03   24.13  14
   0  -3  13 1400.75   24.62  15
   0  -3  12 3962.46   21.06   4
   0  -3  12 3807.75   25.63   8
   0  -3  12 3954.71   38.39  17
   0  -3  12 4322.00   39.49  14
   0  -3  12 3540.57   35.27  28
   0  -3  11 8832.27   55.74  28
   0  -3  10 1838.65   14.79   9
   0  -3  10 1595.62   24.98  28
   0  -3  10 1541.66   22.35  26
   0  -3  10 1744.71   16.88   3
   0  -3  10 1840.03   14.86   4
   0  -3  10 1655.83   16.75   8
   0  -3  10 1801.97   13.12   7
   0  -3  10 1416.55   22.15  16
   0  -3  10 1839.28   25.67  17
   0  -3  10 1406.79   21.53  19
   0   3 -10 1657.77   11.53  33
   0   3 -10 1401.54   35.52  36
   0   3 -10 1579.83   21.42  20
   0  -3  10 1874.00   25.15  14
   0   3  -9  458.59   18.08  21
   0  -3   9  361.18   12.16  15
   0  -3   9  413.51   13.11  14
   0   3  -9  448.52   18.55  36
   0   3  -9  437.70    4.53  33
   0  -3   9  403.72   12.05  26
   0  -3   9  461.60   14.03  28
   0   3  -9  472.28   13.87  23
   0  -3   9  360.25    6.89   4
   0  -3   9  429.00    8.81   3
   0  -3   9  242.36    9.88  19
   0  -3   9  659.50   15.09  16
   0  -3   9  359.27   12.81  17
   0  -3   9  366.90    8.77   8
   0   3  -9  412.79   14.49   6
   0  -3   9  414.70    7.07   7
   0   3  -9  449.49   12.81  30
   0  -3   9  438.55    7.63   9
   0   3  -8 1366.42   19.99  21
   0  -3   8 1222.54   17.56  26
   0  -3   8 2099.40   23.61  28
   0   3  -8 1444.59   18.68  23
   0   3  -8 1348.96   21.73  36
   0  -3   8  958.82   18.68  14
   0  -3   8  870.54   15.16  15
   0  -3   8  754.63   15.33  16
   0  -3   8 1021.10   17.40  17
   0   3  -8 1284.32   16.21  18
   0  -3   8 1493.13   18.54  19
   0  -3   8 1441.05   13.91   3
   0  -3   8 1372.77   11.90   4
   0  -3   8 1362.65   13.68   8
   0   3  -8 1587.43   21.00   6
   0  -3   8 1369.01   11.38   7
   0  -3   8 1445.18   11.84   9
   0  -3   7  573.70    8.74   3
   0  -3   7  553.96    7.44   4
   0   3  -7  506.95   11.23  21
   0  -3   7  690.42   12.74  15
   0  -3   7  551.89   13.16  14
   0  -3   7  318.23   10.19  19
   0  -3   7  594.81   12.46  17
   0  -3   7  611.08   13.05  16
   0  -3   7  208.15    9.11  26
   0  -3   7  522.47   12.32  28
   0  -3   7  557.82    7.40   9
   0  -3   7  520.89    7.15   7
   0   3  -7  456.01   11.58   6
   0  -3   7  517.08    8.33   8
   0  -3   6 2130.66   15.01   3
   0  -3   6 1841.65   11.76   4
   0  -3   6 1838.53   11.53   9
   0  -3   6 1836.93   11.97   7
   0  -3   6 1866.03   13.35   8
   0   3  -6 2125.02   18.16  21
   0  -3   6 2037.08   22.77  14
   0  -3   6 2059.12   19.94  28
   0   3  -5 7081.25   40.90  35
   0   3  -5 6631.68   15.25  37
   0  -3   4 2303.30   11.95   8
   0  -3   4 2545.59   12.05   9
   0   3  -4 1750.76   19.66  31
   0  -3   4 2311.58   10.98   4
   0  -3   4 2647.75   13.26   3
   0   3  -4 2984.17   25.84  25
   0   3  -4 2435.51   22.03  35
   0   3  -4 2459.05   18.88  13
   0   3  -4 2139.81   11.20  37
   0   3  -4 3056.26   14.15  37
   0  -3   3   36.37   21.09   1
   0   3  -3   31.94    6.49  35
   0  -3   3   49.16    3.97  15
   0   3  -3   39.31    3.42  12
   0  -3   3   32.63    4.74  14
   0   3  -3   52.00    4.27  13
   0   3  -3   23.69    3.90  31
   0   3  -3   38.53    5.65  32
   0   3  -3   46.23    2.88  10
   0  -3   3   36.66    3.70  28
   0   3  -3   43.77    4.45  25
   0  -3   3   21.56    3.73  19
   0   3  -3   41.27    2.80  21
   0  -3   3   68.46    2.76   4
   0  -3   3   66.41    2.50   2
   0   3  -3   41.84    2.99  39
   0   3  -3   31.87    2.15  38
   0  -3   3   23.73    4.19  17
   0  -3   3   37.77    4.11  16
   0  -3   3   47.70    2.94   9
   0  -3   3   42.10    2.77   7
   0  -3   3   58.39    3.88   8
   0   3  -3   26.54    5.38  37
   0   3  -3   35.60    3.62  37
   0  -3   218301.54  136.08   1
   0   3  -223102.39  177.92   1
   0   3  -1  449.94    6.67   2
   0  -3   1  457.08    5.41   2
   0   3  -1  417.85   50.90   1
   0   3  -1  567.73    5.11  36
   0   3  -1  761.82    9.44  37
   0   3  -1  658.84   10.51  37
   0   3  -1  478.47    4.43  34
   0  -3   1  538.85    6.93  33
   0   3  -1  536.12    6.10  33
   0   3  -1  458.72    5.94  33
   0  -3   1  460.70    6.35  32
   0   3  -1  714.92    9.10  32
   0  -3   1  463.53    4.44  31
   0  -3   1 1136.96   11.27  32
   0   3  -1  432.40    9.40  30
   0   3  -1  582.34    4.72  29
   0  -3   1  557.48    4.16  29
   0  -3   1  320.70    8.82  27
   0   3  -1  520.92    7.32  27
   0  -3   1  690.33    6.81  26
   0  -3   1  420.00    3.98  25
   0   3  -1  716.16    9.90  23
   0   3  -1  480.06    7.43  21
   0  -3   1  530.52    7.88  21
   0  -3   1  555.32    7.88  20
   0   3  -1  368.43    3.85   5
   0  -3   1  524.72    5.11  12
   0   3  -1  475.49    4.79  11
   0  -3   1  527.08    5.55  14
   0   3  -1  598.31    5.93  38
   0  -3   1  546.66    8.52  39
   0  -3   1  585.71    4.41  38
   0   3  -1  687.36    8.61  39
   0  -3   1  372.82    4.81   7
   0  -3   1  431.10    7.35  10
   0  -3   1  463.62    3.32  11
   0   3  -1  585.99    8.18  10
   0  -3   026175.26  225.76   1
   0   3   014789.27  165.47   1
   0  -3  -112654.09   48.21  39
   0  -3  -111138.70   19.12  14
   0   3   3 4673.13   12.96   5
   0  -3  -3 4574.43   36.48  21
   0   3   3 4214.14   28.47  23
   0   3   3 4743.10   13.24  34
   0   3   3 4453.35   26.26   6
   0   3   3 3958.35   97.93   1
   0   3   4 7008.29  132.69   1
   0  -3  -4 6453.99   52.01  21
   0   3   5  509.10    8.11   2
   0   3   5  527.74    8.22   3
   0   3   5  447.76   56.33   1
   0  -3  -5  526.48   13.02   2
   0  -3  -5  514.17    7.56  38
   0  -3  -5  309.50   11.93  37
   0  -3  -5  491.61   13.11  36
   0   3   5  287.64    8.77  37
   0   3   5  303.00    6.94  37
   0   3   5  467.10    9.13  17
   0   3   5  800.68   14.07  15
   0  -3  -5  486.98    6.56   5
   0  -3  -5  474.21    6.91  34
   0   3   5  540.13    9.40  35
   0  -3  -5  486.15    8.22  33
   0   3   5  684.17   10.73  14
   0   3   5  507.94   13.45  13
   0   3   5  756.85   11.01  32
   0  -3  -5  749.04   16.84  32
   0  -3  -5  457.16    7.48  29
   0  -3  -5  714.59   11.38  30
   0   3   5  462.81   11.37  28
   0  -3  -5  588.47   11.20  23
   0  -3  -5  548.01   11.88   6
   0   3   5  382.93   16.37   6
   0   3   5  502.05    8.62   8
   0  -3  -5  517.36    6.56  22
   0  -3  -5  270.57   26.20  21
   0  -3  -5  508.66    9.63  20
   0  -3  -5  579.59    7.12  11
   0  -3  -6 2945.40   32.97  37
   0  -3  -6 2063.50   28.06  36
   0   3   6 2309.94   23.89  15
   0   3   6 2612.55   21.09  17
   0  -3  -6 2309.66   15.00  34
   0   3   6 2592.94   19.22  35
   0   3   6 2354.25   29.45  13
   0   3   6 2825.96   22.13  14
   0  -3  -6 2382.24   14.63   5
   0   3   6 3153.57   19.74  32
   0   3   6 2322.20   20.47  32
   0  -3  -6 2513.77   17.09  29
   0  -3  -6 2806.85   25.15  30
   0   3   6 2575.60   25.74  28
   0  -3  -6 2736.97   25.61  23
   0  -3  -6 1681.72   22.96   6
   0   3   6 2313.53   18.00   8
   0   3   6 1930.53   88.66   1
   0  -3  -6 1501.83   16.57  20
   0  -3  -6 2349.07   14.01  22
   0   3   7  135.99    6.14   3
   0   3   7  132.04    5.49   4
   0   3   7  165.37    5.48   2
   0   3   7  179.20   57.93   1
   0  -3  -7   70.89    4.59  38
   0  -3  -7   94.68   11.38  36
   0   3   7   89.17   10.17  17
   0   3   7  149.85    9.77  15
   0  -3  -7  118.35    4.73   5
   0  -3  -7   67.99    4.75  34
   0  -3  -7   74.50    5.20  33
   0   3   7  102.32   11.31  13
   0   3   7   33.79    7.46  14
   0  -3  -7  112.84    9.19  12
   0   3   7   66.11    4.01  32
   0   3   7    6.60    1.94  32
   0  -3  -7   80.97    5.40  29
   0  -3  -7  101.50    9.46  30
   0   3   7   55.27    9.20  28
   0  -3  -7   59.23    9.63  23
   0  -3  -7   83.56   11.24   6
   0   3   7  113.88    6.22   8
   0  -3  -7  100.25    7.90  20
   0  -3  -7   87.48    4.42  22
   0  -3  -7  120.98    4.60  11
   0   3   8  324.00    7.90   4
   0  -3  -8  274.45    7.60  38
   0  -3  -8  265.80   18.98  36
   0  -3  -8  272.07    6.96   5
   0  -3  -8  260.81    7.28  34
   0  -3  -8  256.66    8.46  33
   0   3   8  251.34    5.93   2
   0   3   8  238.74   63.30   1
   0  -3  -8  347.49   15.04  12
   0   3   8  364.64   13.86  15
   0   3   8  269.70   16.34  13
   0  -3  -8  254.58    8.33  29
   0  -3  -8  384.26   16.85  30
   0   3   8  288.17   13.39  28
   0  -3  -8  376.24   18.25  23
   0  -3  -8  329.53   13.08  20
   0  -3  -8  294.26    6.60  22
   0  -3  -8  302.45    7.11  11
   0   3   8  283.51    8.70   8
   0  -3  -9 1960.63   18.36  38
   0  -3  -9 1766.62   43.30  36
   0  -3  -9 1759.93   15.63  34
   0   3   9 1270.01   84.21   1
   0  -3  -9 1891.65   20.65  33
   0  -3  -9 2141.33   33.42  12
   0   3   9 1865.11   36.62  13
   0   3   9 2593.15   31.92  15
   0  -3  -9 2259.03   16.93   5
   0  -3  -9 1859.08   27.93  31
   0  -3  -9 2255.16   20.96  29
   0   3   9 2296.85   30.89  28
   0   3   9 2195.61   20.84   8
   0   3   9 2644.85   18.69   4
   0  -3  -9 2087.38   15.90  22
   0  -3  -9 2265.34   18.03  11
   0  -3 -10   -1.27    4.57  34
   0  -3 -10    0.71    5.06  38
   0  -3 -10    7.26    7.43  33
   0  -3 -10    0.89    4.47   5
   0  -3 -10   29.50   22.39  12
   0   3  10   -1.42   10.92  15
   0  -3 -10   13.64   14.61  31
   0  -3 -10    2.17    6.42  29
   0   3  10   17.91   12.40  28
   0   3  10    9.53    5.47   4
   0   3  10    5.44    5.38   8
   0  -3 -10    3.56    4.29  22
   0  -3 -10   12.45    4.58  11
   0  -3 -11  437.47    8.84  34
   0  -3 -11  451.30    8.65   5
   0  -3 -11  393.06   13.18  33
   0   3  11  459.93   16.92  15
   0  -3 -11  390.27   11.09  29
   0  -3 -11  391.50   17.65  25
   0   3  11  450.38   20.38  28
   0  -3 -11  419.75    8.03  22
   0  -3 -11  437.30   10.12  38
   0  -3 -11  434.56    9.35  11
   0   3  11  406.52   10.02   8
   0  -3 -12    3.90    4.63   5
   0  -3 -12   16.58    8.06  38
   0   3  12   46.16   16.39  15
   0   3  12    1.26    4.91   8
   0  -3 -12    8.97    7.12  29
   0   3  12   63.49   21.59  28
   0  -3 -12    9.46    6.23  11
   0  -3 -12   -0.31    4.11  22
   0  -3 -12    0.61    5.03  34
   0   3  13    6.94    4.67   8
   0  -3 -13   14.70    5.33   5
   0  -3 -13    5.30    4.31  22
   0  -3 -13   16.14    5.82  34
   0  -4  14 2340.85   27.83  28
   0  -4  14 2343.41   32.66  15
   0  -4  13 3807.20   19.34   4
   0  -4  13 3908.09   37.80  14
   0  -4  1210413.21   58.54  15
   0  -4  12 9708.13   58.16  14
   0   4 -10  177.61   15.07  30
   0  -4  10  182.87   11.38  26
   0  -4  10   54.14    9.83  28
   0   4 -10  140.00    3.71  33
   0  -4  10  128.84    5.13   7
   0  -4  10  128.20    6.66   8
   0  -4  10  159.04   11.45  17
   0  -4  10  164.58   10.28  19
   0  -4  10   79.18    9.78  16
   0  -4  10  138.48    6.02   9
   0  -4  10  115.05    6.22   3
   0  -4  10  114.76    5.29   4
   0  -4  10  102.72    9.82  15
   0   4 -10  109.95   17.19  12
   0  -4  10  151.41   10.25  14
   0   4  -9 7104.17   50.13   6
   0   4  -9 5719.05   37.90  18
   0   4  -9 6164.62   42.25  10
   0  -4   9 5541.03   38.48  15
   0   4  -9 6705.08   50.84  36
   0   4  -9 5860.21   35.51  24
   0   4  -9 7148.81   46.14  23
   0   4  -8    6.58    7.59  10
   0  -4   8    3.48    4.28   8
   0  -4   8    0.84    3.21   9
   0   4  -8   12.80    8.78   6
   0  -4   8    3.94    3.11   7
   0   4  -8    9.03    8.66  21
   0  -4   8   15.29    5.97  15
   0  -4   8    8.93    7.60  14
   0  -4   8    2.22    6.71  26
   0  -4   8   16.58    6.44  28
   0  -4   8   15.94    6.69  19
   0  -4   8    8.41    6.97  17
   0  -4   8    5.57    6.69  16
   0   4  -8    9.32    7.28  18
   0  -4   8    8.12    3.17   4
   0  -4   8    3.74    4.63   3
   0   4  -8   15.92    9.28  36
   0   4  -7 2254.04   20.48  10
   0  -4   7 2281.08   14.10   9
   0  -4   7 2215.90   15.40   8
   0   4  -7 2377.52   21.95  21
   0  -4   7 2565.86   22.67  15
   0  -4   7 2177.78   24.19  14
   0  -4   7 1705.96   20.17  26
   0  -4   7 2277.63   21.68  28
   0  -4   7 2693.16   24.02  19
   0  -4   7 3206.81   27.42  17
   0  -4   7 2318.97   15.91   3
   0   4  -7 2310.64   22.33  36
   0  -4   6  124.42    7.16  26
   0  -4   6  102.81    6.48  28
   0  -4   6   98.47    4.03   7
   0  -4   6  100.60    4.54   8
   0  -4   6  107.68    4.01   9
   0   4  -6   92.44    5.53  21
   0  -4   6  112.57    8.52  14
   0  -4   6   93.97    5.98  15
   0  -4   6  108.24    7.77  16
   0  -4   6  130.76    7.65  17
   0  -4   6  106.50    6.15  19
   0   4  -6  104.64    5.61  10
   0  -4   6  108.26    5.41   3
   0  -4   6   91.41    3.73   4
   0   4  -5  271.25    9.24  37
   0  -4   5  313.84    9.04  17
   0  -4   5  371.05    9.70  16
   0  -4   5  220.56    9.03  14
   0   4  -5  238.44   10.85  12
   0  -4   5  343.20    8.47  15
   0   4  -5  226.25   12.72  13
   0   4  -5  182.15   14.51  31
   0   4  -5  212.84    6.07  10
   0  -4   5  173.50    7.58  26
   0  -4   5  310.38    7.88  28
   0  -4   5  217.88    5.18   8
   0  -4   5  288.36    5.40   7
   0  -4   5  225.79    4.82   9
   0  -4   5  142.28    6.60  19
   0   4  -5  234.48    6.50  21
   0   4  -5  273.52    3.36  38
   0   4  -5  334.24    7.06  39
   0  -4   5  375.39    9.27   3
   0  -4   5  218.43    4.40   4
   0   4  -4  801.89    9.67  39
   0   4  -4  819.57    6.21  38
   0   4  -4  760.59   10.61  37
   0  -4   4  847.81   12.25  17
   0  -4   4 1005.63   13.60  16
   0   4  -4  872.98   10.46  21
   0  -4   4 1036.56   12.20  19
   0   4  -4  897.86    9.21  36
   0   4  -4  833.92    5.73  33
   0  -4   4  751.42   12.15  14
   0   4  -4  874.74   12.73  13
   0   4  -4  796.32    9.15  12
   0  -4   4 1231.00   13.09  15
   0   4  -4  988.14   10.22  31
   0   4  -4  817.29    9.77  10
   0   4  -4  833.26    9.42  27
   0  -4   4 1219.53   13.54  26
   0  -4   4  740.40   10.15  28
   0   4  -4  940.10   11.49  25
   0  -4   4  692.02    4.53   2
   0  -4   4  839.68    7.77   3
   0  -4   4  617.52    3.69   2
   0  -4   4  846.48    7.16   4
   0  -4   4  583.22   32.27   1
   0  -4   4  775.26    7.55   7
   0  -4   4  861.13    7.78   8
   0  -4   4  843.14    7.73   9
   0   4  -3 2318.83   16.98  37
   0  -4   3 1829.53   15.12  17
   0   4  -3 2182.02   11.17  33
   0  -4   3 2191.39   11.12  32
   0   4  -3 2101.37    9.13  31
   0   4  -3 2269.97   18.39  32
   0  -4   3 2594.51   17.58  14
   0   4  -3 2255.68    8.00  29
   0   4  -3 2073.14    8.88  25
   0   4  -3 2145.27   25.98  23
   0  -4   3 1845.38    9.81   4
   0   4  -3 1429.08   13.34   2
   0  -4   3 2147.96   12.81   2
   0  -4   3 1557.44    9.85   7
   0  -4   3  915.55   49.78   1
   0   4  -2 1573.83   12.95   2
   0  -4   2 1264.89   13.99   2
   0   4  -2 2050.27   15.49  39
   0   4  -2 1801.48   16.17  37
   0  -4   2 1154.97   10.53  37
   0  -4   2 1597.68    8.92   4
   0   4  -2 1545.75    7.46   5
   0  -4   2  897.07   66.49   1
   0   4  -2 1634.81  101.33   1
   0   4  -2 1852.07    8.39  34
   0   4  -2 2004.50   22.95  35
   0   4  -2 1705.89   12.23  33
   0  -4   2 1982.79   12.99  14
   0   4  -2 1983.12   16.16  32
   0   4  -2 1341.76    7.42  29
   0  -4   2 1643.03   12.64  26
   0   4  -2 2009.77   22.82  23
   0  -4   2 1784.11    9.66  25
   0   4  -2 1749.79    7.55  22
   0  -4   2 1438.40    9.23   7
   0  -4   2 1978.73   15.69  21
   0  -4   2 1947.94   15.89  10
   0   4  -1 1539.02   12.73   2
   0   4  -1  541.18   73.76   1
   0  -4   1 1216.12  102.55   1
   0  -4   1 1844.64   16.46  37
   0   4  -1 1520.28    7.84   5
   0  -4   1 1592.12    8.10   5
   0   4  -1 1687.51    8.36  34
   0  -4   1 1817.31    8.99  34
   0   4  -1 1741.40   19.97  35
   0  -4   1 1847.92    9.81  33
   0  -4   1 1974.75   19.13  32
   0  -4   1 2171.69   15.31  32
   0   4  -1 2068.49   16.68  32
   0   4  -1 1989.68   16.65  39
   0  -4   1 1781.03    8.91  38
   0  -4   1 1688.99   18.45  39
   0  -4   1 1997.90    8.83  29
   0   4  -1 1217.68   15.86  23
   0  -4   1 1803.70    7.13  22
   0   4  -1 1874.33    8.02  22
   0  -4   1 1475.69    8.83   7
   0   4  -1 1776.04   16.23   6
   0  -4   1 1302.41    7.41  14
   0  -4   1 1573.82   10.68  26
   0  -4   1 1887.93   16.80  21
   0   4  -1 1586.09   16.10  21
   0  -4   1 2016.34   17.67  10
   0   4  -1 2243.50   18.68  10
   0  -4   1 1806.29    7.70  11
   0  -4   0 5232.37   31.81  10
   0  -4   0 4237.86   14.57  26
   0   4   0 4834.79   29.48  23
   0   4   0 3545.68  101.65   1
   0  -4   0 4448.02   14.34   7
   0  -4   0 5111.19   31.77  37
   0   4   0 2869.08   27.28  37
   0   4   1  212.21    5.99   2
   0   4   1  156.27   51.23   1
   0  -4  -1  198.07    5.58   2
   0   4   1  253.24   10.28  39
   0  -4  -1  186.21    4.23  38
   0   4   1  198.01    4.71  38
   0  -4  -1   32.47    4.61  37
   0   4   1  197.11    7.16  37
   0  -4  -1  224.09    5.58  36
   0  -4  -1  246.95   15.30  37
   0   4   1  282.99   14.04  37
   0   4   1  188.35    5.13  18
   0   4   1  170.49    3.31   5
   0  -4  -1  185.53    3.81   5
   0  -4  -1  196.68    4.12  34
   0   4   1  195.60    3.67  34
   0  -4  -1  200.42    4.62  33
   0   4   1  161.95    4.82  33
   0  -4  -1  240.34    5.67  12
   0   4   1  175.76    5.71  13
   0  -4  -1  243.86    7.15  32
   0   4   1  185.07    6.91  32
   0  -4  -1  126.77    5.77  30
   0  -4  -1  239.32    5.16  29
   0   4   1  206.37    8.00  27
   0   4   1  232.25    4.46  29
   0  -4  -1  155.13    2.77  26
   0   4   1  183.15   10.57  23
   0  -4  -1  283.21    8.42  23
   0   4   1  199.41    3.32  22
   0   4   1  182.17    4.95  24
   0   4   1  178.93    6.53   6
   0  -4  -1  186.54    8.35  21
   0  -4  -1  186.37    3.64  22
   0  -4  -1  203.25    5.87  20
   0   4   1  319.46   11.86  10
   0  -4  -1  179.87    3.70  11
   0  -4  -1  136.12   13.37  10
   0   4   1  194.70    4.12  11
   0   4   2 1088.21   12.13   2
   0  -4  -2  937.45   11.35   2
   0   4   2 1265.85   71.74   1
   0   4   2 2001.22   27.72  39
   0  -4  -2 1313.19   14.43  36
   0   4   2  480.89   16.63  37
   0  -4  -2 1706.17   18.20  37
   0   4   2 1378.91   16.46  37
   0   4   2 1357.79   11.62  18
   0   4   2 1086.37    7.15   5
   0  -4  -2 1049.21    8.28   5
   0  -4  -2 1180.47    9.12  34
   0   4   2 1315.61    8.12  34
   0  -4  -2 1224.26   11.13  33
   0   4   2 1176.02   11.62  33
   0  -4  -2 1220.12   13.03  12
   0   4   2 1253.37   15.63  13
   0  -4  -2  869.70   12.93  32
   0   4   2 1462.56   16.06  32
   0  -4  -2 1189.86   14.37  30
   0   4   2 1080.90   17.22  27
   0   4   2 1716.38   10.17  29
   0  -4  -2 1439.73   16.99  23
   0   4   2 1327.78   11.49  24
   0   4   2 1486.00   21.14  23
   0   4   2 1163.99   15.07   6
   0  -4  -2 2178.11   24.52  21
   0  -4  -2 1684.53    9.80  22
   0   4   2 1131.18    6.57  22
   0  -4  -2 1207.03   12.80  20
   0   4   2 1128.82    8.66  11
   0  -4  -3 2631.79   19.85   2
   0   4   3 1275.39   79.61   1
   0   4   3 2054.49   13.61  38
   0   4   3 2953.41   29.39  37
   0  -4  -3 2379.00   21.70  36
   0   4   3 2855.22   23.74  37
   0  -4  -3 1750.09   20.04  37
   0   4   3 2653.41   15.31  18
   0  -4  -3 2314.21   12.72   5
   0   4   3 2424.51   10.78   5
   0  -4  -3 2095.61   12.77  34
   0   4   3 2418.35   16.47  33
   0   4   3 2399.74   10.97  34
   0   4   3 2283.94   22.74  13
   0  -4  -3 2779.41   23.50  32
   0   4   3 2345.82   20.88  32
   0  -4  -3 1846.70   18.49  30
   0   4   3 1860.02   10.14  29
   0   4   3 2652.18   20.88  28
   0   4   3 2183.26   26.80  27
   0   4   3 2737.81   16.54  24
   0   4   3 2477.60   15.00   8
   0   4   3 2486.76   24.36   6
   0  -4  -3 2066.03   28.00  21
   0  -4  -3 2341.94   12.24  22
   0   4   3 1956.63    7.81  22
   0   4   3 2226.67   10.89  11
   0   4   4  174.54    6.03   2
   0  -4  -4  172.32    8.12   2
   0   4   4  196.14   53.00   1
   0  -4  -4  163.32    4.92  38
   0  -4  -4  204.33    9.82  37
   0  -4  -4  299.55   10.00  36
   0   4   4  191.85    8.45  37
   0   4   4  105.23    4.98  18
   0   4   4  146.25    6.31  17
   0  -4  -4  162.35    4.47   5
   0  -4  -4  174.57    4.82  34
   0  -4  -4  195.66    5.73  33
   0   4   4  135.69    8.53  13
   0   4   4  218.00    7.51  32
   0  -4  -4  183.96   10.04  32
   0  -4  -4  101.61    7.04  30
   0  -4  -4  156.90    5.63  29
   0   4   4  212.95    8.66  28
   0  -4  -4  234.09    8.62  23
   0   4   4  155.79    5.22  24
   0   4   4  142.55   12.62   6
   0  -4  -4  170.29    7.81   6
   0   4   4  188.49    5.90   8
   0  -4  -4  177.32    4.50  22
   0  -4  -4  165.55    6.60  20
   0  -4  -4  131.35   22.83  21
   0  -4  -4  180.95    4.68  11
   0   4   5  111.81    5.62   2
   0  -4  -5   67.53    9.55   2
   0   4   5  132.51   57.21   1
   0  -4  -5   93.93    4.63  38
   0   4   5  124.75    6.99  37
   0  -4  -5   81.14    8.69  36
   0  -4  -5   14.47    9.66  37
   0   4   5  149.12   11.49  37
   0   4   5   57.55    7.09  17
   0  -4  -5   80.00    4.06   5
   0  -4  -5   99.22    4.38  34
   0   4   5   92.01    6.67  35
   0  -4  -5   92.98    5.03  33
   0  -4  -5   78.23    7.39  12
   0   4   5   67.30    8.13  13
   0   4   5   68.43    6.01  32
   0  -4  -5  116.02   12.33  32
   0  -4  -5  105.65    5.34  29
   0  -4  -5   71.54    7.62  30
   0   4   5   98.58    8.09  28
   0  -4  -5   92.16    7.96  23
   0   4   5   95.03    5.57   8
   0  -4  -5   66.58    7.73   6
   0   4   5   78.47   22.91   6
   0  -4  -5   83.42    6.25  20
   0  -4  -5   89.50    3.92  22
   0  -4  -5   89.02    3.92  11
   0   4   6 1858.16   17.21   2
   0   4   6 1502.54   97.70   1
   0  -4  -6 1789.61   15.59  38
   0  -4  -6 2848.83   38.60  37
   0  -4  -6 1640.71   25.64  36
   0   4   6 2781.59   28.03  15
   0  -4  -6 1704.71   13.29   5
   0  -4  -6 1796.37   14.29  34
   0   4   6 1929.17   19.24  35
   0  -4  -6 1754.62   17.70  33
   0  -4  -6 1923.99   24.92  12
   0   4   6 1616.76   26.57  13
   0   4   6 1515.14   16.54  32
   0  -4  -6 1463.84   15.01  29
   0  -4  -6 2244.64   25.67  30
   0   4   6 1732.38   22.22  28
   0  -4  -6 2689.07   28.96  23
   0   4   6 1648.32   16.11   8
   0  -4  -6 2033.51   21.29  20
   0  -4  -6 1647.97   12.53  22
   0  -4  -6 1405.20   12.70  11
   0   4   7  642.60    9.87   4
   0   4   7  427.03   80.44   1
   0   4   7  513.40    9.40   2
   0  -4  -7  393.29    8.58  38
   0  -4  -7  420.16   19.06  36
   0   4   7  259.65   12.20  15
   0  -4  -7  510.58    8.37   5
   0  -4  -7  421.50    8.30  34
   0  -4  -7  316.71    9.15  33
   0   4   7  418.07   17.46  13
   0  -4  -7  550.31   16.55  12
   0   4   7   64.77    5.71  32
   0   4   7   61.86    9.08  32
   0  -4  -7  452.00   16.10  30
   0  -4  -7  477.80   10.21  29
   0   4   7  253.89   13.26  28
   0  -4  -7  468.03   18.68  23
   0  -4  -7  467.91    7.90  22
   0  -4  -7  356.38   12.37  20
   0  -4  -7  532.49    8.62  11
   0   4   7  516.28   10.55   8
   0  -4  -8 1426.88   15.96  38
   0  -4  -8 1317.00   34.30  36
   0  -4  -8 1506.08   14.67  34
   0   4   8 1006.55   94.07   1
   0   4   8 1419.60   13.64   2
   0  -4  -8 1486.26   24.04  20
   0  -4  -8 1428.66   13.08  22
   0  -4  -8 1441.71   18.51  33
   0  -4  -8 1549.69   25.09  31
   0   4   8 1588.38   25.57  15
   0   4   8 1201.81   29.01  13
   0  -4  -8 1444.16   26.97  12
   0  -4  -8 1506.71   17.39  29
   0   4   8 1716.68   25.73  28
   0   4   8 1341.71   16.38   8
   0  -4  -8 1358.66   13.32   5
   0   4   8 1572.12   14.69   4
   0  -4  -8 1432.52   14.29  11
   0  -4  -9 2957.29   19.84   5
   0   4   9 2373.12  113.38   1
   0  -4  -9 3141.00   21.23  34
   0  -4  -9 3151.15   23.64  38
   0  -4  -9 2977.51   27.07  33
   0   4   9 2948.56   46.78  13
   0  -4  -9 2541.71   38.64  12
   0  -4  -9 3021.39   35.57  31
   0  -4  -9 3212.72   26.52  29
   0   4   9 2792.83   23.37   8
   0   4   9 2909.27   19.63   4
   0  -4  -9 2757.68   18.23  22
   0  -4  -9 3006.20   21.52  11
   0  -4 -10 1455.28   20.40  33
   0   4  10 2098.23   30.03  15
   0  -4 -10 1710.98   44.86  12
   0  -4 -10 1492.47   14.79  34
   0  -4 -10 1545.88   17.17  38
   0  -4 -10  897.57   26.54  31
   0  -4 -10 1595.49   18.75  29
   0  -4 -10 1394.47   23.95  25
   0   4  10 1721.06   28.99  28
   0  -4 -10 1644.69   14.25  22
   0  -4 -10 1590.37   14.68   5
   0   4  10 1705.39   18.38   8
   0  -4 -10 1713.10   16.85  11
   0  -4 -11  430.88   16.32  33
   0   4  11  469.44   17.57  15
   0  -4 -11  421.68    8.44  34
   0   4  11  505.74   24.94  28
   0  -4 -11  449.18   21.92  25
   0  -4 -11  457.56    7.89  22
   0   4  11  429.93    9.81   8
   0  -4 -11  483.54    8.51   5
   0  -4 -11  424.01   11.03  29
   0  -4 -11  429.08   10.31  38
   0  -4 -11  474.60    9.96  11
   0  -4 -12   68.05    8.30  11
   0  -4 -12   57.36    4.48  22
   0   4  12   35.42    5.14   8
   0   4  12   86.81   23.26  15
   0  -4 -12   78.92   10.28  38
   0  -4 -12   52.88    4.97  34
   0  -4 -12   51.70    4.61   5
   0  -4 -12   51.91    7.77  29
   0  -5  14  865.50   20.64  28
   0  -5  13 3660.08   33.80  28
   0  -5  13 3659.23   36.39  14
   0  -5  12 1265.53   24.26  17
   0  -5  12 1808.86   27.51  16
   0  -5  12 1487.93   24.37  14
   0  -5  12 1379.43   24.60  15
   0  -5  12 1339.90   12.30   7
   0  -5  12 1208.68   13.87   8
   0  -5  12 1622.41   24.02  28
   0  -5  12 1287.90   12.76   4
   0  -5  11 3597.02   20.92   9
   0  -5  11 3871.72   36.86  14
   0  -5  11 3379.38   18.82   7
   0  -5  11 3457.93   23.15   8
   0  -5  11 3026.10   34.10  17
   0  -5  11 4900.35   38.18  19
   0  -5  11 3312.83   35.26  16
   0  -5  11 2370.81   28.53  28
   0  -5  11 2658.83   32.20  26
   0  -5  11 3404.53   19.91   4
   0  -5  11 3353.12   22.55   3
   0  -5  10   30.43    4.69   9
   0  -5  10   61.43    9.38  15
   0  -5  10   44.90    9.19  14
   0  -5  10   32.44    4.51   7
   0  -5  10   32.87    5.56   8
   0   5 -10   42.92    3.38  33
   0  -5  10   64.90    9.67  19
   0  -5  10   56.88   10.71  17
   0  -5  10   48.91    9.46  16
   0  -5  10   60.26   10.15  26
   0  -5  10   45.37    9.29  28
   0  -5  10   30.28    4.08   4
   0  -5  10   25.50    6.19   3
   0   5  -9   13.01    9.45  24
   0  -5   9   14.84    4.58   8
   0  -5   9   20.72    4.01   7
   0  -5   9   14.31    4.06   9
   0   5  -9   31.24   16.56   6
   0   5  -9    8.67    2.55  33
   0  -5   9   15.36    5.32   3
   0  -5   9   15.92    3.81   4
   0  -5   9   13.00    7.47  15
   0  -5   9    7.97    8.31  14
   0  -5   9    7.52    8.65  17
   0  -5   9   31.58    8.39  16
   0  -5   9   11.85    8.10  19
   0   5  -9   11.16   11.59  18
   0  -5   9    7.87    7.13  28
   0  -5   9    4.49    7.93  26
   0   5  -8  831.12    6.23  33
   0   5  -8  781.45   15.14  39
   0   5  -8  867.08    7.45  38
   0   5  -8  988.45   16.10  10
   0  -5   8  915.74   16.89  26
   0   5  -8  833.02   14.50  27
   0  -5   8  905.71   15.05  28
   0   5  -8  843.16   19.95   6
   0  -5   8  814.95   10.28   8
   0  -5   8  887.49    9.96   9
   0  -5   8  771.99    9.47   7
   0  -5   8  818.29    9.28   4
   0  -5   8  771.22   10.22   3
   0   5  -8 1016.84   17.79  36
   0  -5   8 1109.56   19.69  14
   0  -5   8  693.51   13.63  15
   0   5  -8  917.76   17.55  21
   0   5  -8  784.41   16.67  18
   0  -5   8 1536.60   20.26  19
   0  -5   8 1172.16   19.39  17
   0  -5   8 1213.78   19.65  16
   0   5  -7   27.08    3.22  33
   0   5  -7   21.20    2.43  33
   0   5  -7   31.74    3.48  38
   0   5  -7   24.45    6.39  39
   0  -5   7   17.52    7.25  14
   0  -5   7   10.26    5.32  15
   0   5  -7   20.63    7.01  21
   0   5  -7   10.47    6.24  10
   0  -5   7   21.33    5.74  28
   0   5  -7   20.88    6.03  27
   0  -5   7    0.85    6.29  26
   0  -5   7    7.46    3.15   7
   0  -5   7    7.94    4.03   8
   0  -5   7    9.93    3.48   9
   0   5  -7   28.36    6.39  36
   0  -5   7    8.24    2.86   4
   0  -5   7    3.78    4.85   3
   0  -5   7   18.34    5.88  19
   0  -5   7    8.66    6.58  16
   0  -5   7   15.21    6.81  17
   0   5  -6  362.42    5.04  33
   0   5  -6  338.20    5.32  33
   0   5  -6  342.38    5.30  38
   0   5  -6  365.93    8.84  39
   0  -5   6  501.31   12.84  14
   0  -5   6  255.18    8.27  15
   0   5  -6  346.22    9.17  21
   0   5  -6  259.80    2.75  11
   0   5  -6  337.28    8.60  10
   0  -5   6  490.81   10.09  28
   0  -5   6  350.71   10.27  26
   0   5  -6  312.00    8.47  27
   0  -5   6  331.48    6.04   8
   0  -5   6  361.77    6.33   9
   0  -5   6  343.47    6.20   7
   0   5  -6  333.63   10.61  36
   0  -5   6  299.07    8.87  19
   0  -5   6  412.21   11.58  16
   0  -5   6  304.25    9.84  17
   0  -5   6  315.30    5.53   4
   0  -5   6  411.94    8.04   3
   0  -5   5  266.84   22.60   1
   0  -5   5  334.22   27.88   1
   0   5  -5  280.68    5.03  38
   0   5  -5  298.48    7.58  39
   0   5  -5  284.05    5.75  36
   0  -5   5  467.10   11.33  16
   0  -5   5  292.11    9.33  17
   0   5  -5  295.18    5.90  33
   0   5  -5  292.63    5.11  33
   0   5  -5  292.79    4.16  11
   0   5  -5  282.90    7.42  12
   0  -5   5  129.88    8.20  14
   0  -5   5  422.27    9.25  15
   0   5  -5  221.80    3.62  29
   0   5  -5  309.23    7.41  27
   0  -5   5  243.86    8.72  26
   0  -5   5  205.67    6.98  28
   0  -5   5  295.05    5.62   7
   0  -5   5  334.56    6.06   9
   0  -5   5  535.47   11.18   3
   0  -5   5  288.79    5.09   4
   0   5  -5  328.84    8.37  21
   0  -5   5  354.66    9.37  19
   0   5  -5  322.34    7.78  10
   0  -5   4  886.67   55.04   1
   0   5  -4  795.46   10.89  39
   0   5  -4  906.54    8.50  38
   0   5  -4  798.11    5.45  36
   0   5  -4  745.27   13.29  37
   0   5  -4  811.46    6.69  34
   0   5  -4  880.70    8.82  33
   0   5  -4  818.59    9.69  33
   0   5  -4  639.27    5.56  31
   0   5  -4  761.03    5.99  29
   0  -5   4  873.34   10.41  28
   0  -5   4  733.62   11.59  26
   0   5  -4  933.84   10.87  27
   0  -5   4  728.67    8.74   2
   0  -5   4  779.65    7.44   4
   0  -5   4  720.14    7.92   7
   0  -5   4  859.30    8.66   9
   0  -5   4  842.30   11.94  19
   0   5  -4  879.68   11.97  21
   0  -5   4  847.37   13.04  16
   0   5  -4  860.47   11.66  10
   0   5  -4  686.63    5.64  12
   0   5  -4  839.86    7.16  11
   0  -5   4  652.06   11.41  14
   0   5  -4  818.34   14.33  13
   0   5  -4  656.80    5.83   5
   0  -5   316181.05  183.67   1
   0  -5   2    9.09    2.65   2
   0   5  -2    5.62  126.10   1
   0   5  -2    4.49    5.52   2
   0   5  -2   26.29    3.07  38
   0   5  -2   30.48    5.32  39
   0   5  -2   30.59    5.58  37
   0  -5   2   22.11    5.01  37
   0  -5   2   16.59    3.38  37
   0  -5   2    1.59    4.48  19
   0   5  -2    9.72    2.16   5
   0   5  -2   14.41    2.31  34
   0   5  -2   14.14    3.03  33
   0  -5   2    7.86    3.73  14
   0  -5   2   17.03    3.42  31
   0   5  -2   16.16    6.92  32
   0  -5   2    9.04    3.22  32
   0   5  -2   13.58    2.51  29
   0   5  -2   21.25    4.41  27
   0  -5   2    8.63    4.35  26
   0  -5   2    6.08    3.03  25
   0   5  -2   31.95    2.40  22
   0  -5   2    2.37    2.61   7
   0   5  -2    6.39    6.16   6
   0  -5   2    5.80    5.01  21
   0   5  -2   10.56    4.59  21
   0  -5   2   23.70    8.48  10
   0   5  -2   20.48    5.60  10
   0   5  -2   21.17    2.86  11
   0   5  -1  639.46   10.23   2
   0   5  -1  459.67   98.62   1
   0  -5   1  588.93    8.24   2
   0  -5   1  581.27   13.09  37
   0   5  -1  502.04   10.99  37
   0  -5   1  423.61    9.12  37
   0  -5   1  598.73    7.47  36
   0  -5   1  739.37    6.27   5
   0   5  -1  677.21    5.92   5
   0   5  -1  615.02    5.96  34
   0  -5   1  547.63    5.91  34
   0  -5   1  664.40    7.21  33
   0   5  -1  557.91    8.32  33
   0  -5   1  506.99    8.99  32
   0   5  -1  573.02   12.29  32
   0  -5   1  431.44    6.00  31
   0  -5   1  800.04    7.09  29
   0   5  -1  642.37    6.75  29
   0   5  -1  702.25   11.76  27
   0  -5   1  658.92    8.42  26
   0   5  -1  704.36    5.79  22
   0  -5   1  579.17    4.73  22
   0  -5   1  536.25    6.22  25
   0   5  -1  629.19    7.31  11
   0  -5   1  669.98    5.76  11
   0  -5   1  573.25   15.19  10
   0   5  -1  316.44   11.05  10
   0   5  -1  485.29    7.25  38
   0   5  -1  687.43   13.43  39
   0  -5   1  580.83    6.13  38
   0  -5   1  151.20    7.52  20
   0   5  -1  640.00   12.57  21
   0  -5   1  506.75   11.69  21
   0   5  -1  584.00    8.14  13
   0  -5   1  661.42    7.67  12
   0  -5   1  661.59    6.76   7
   0   5  -1  683.06   13.42   6
   0   5   0 3297.23   34.53  10
   0  -5   0 5020.36   39.79  10
   0  -5   0 5213.94   18.04  26
   0   5   0 3755.36  130.89   1
   0   5   0 5316.03   32.01   6
   0  -5   0 4819.59   16.14   7
   0  -5   0 6071.11   38.74  21
   0  -5   0 4983.04   39.23  37
   0   5   1   98.93    5.61   2
   0  -5  -1   96.47    5.23   2
   0   5   1  118.90   65.62   1
   0   5   1   60.39    4.06  38
   0  -5  -1  131.60    4.14  38
   0   5   1   79.61   10.87  39
   0  -5  -1   75.39    4.97  36
   0  -5  -1   91.79    6.98  37
   0   5   1   62.62    6.57  37
   0   5   1   92.38    5.16  18
   0  -5  -1   97.05    3.73   5
   0  -5  -1   71.23    3.72  34
   0   5   1   74.97    3.07  34
   0   5   1   68.36    4.59  33
   0  -5  -1   92.28    4.37  33
   0  -5  -1  100.66    5.07  12
   0   5   1   85.52    5.78  13
   0  -5  -1   84.40    6.32  32
   0  -5  -1   87.77    4.67  31
   0   5   1   54.89    6.56  32
   0  -5  -1   92.89    6.72  30
   0  -5  -1   67.69    4.80  29
   0   5   1   74.92    3.95  29
   0   5   1   82.25    8.21  27
   0   5   1   76.89    4.60  24
   0   5   1  142.53    3.18  22
   0  -5  -1  109.68    7.86  23
   0   5   1   87.03    8.29   6
   0   5   1   82.59    3.01   5
   0  -5  -1   83.84    5.69  20
   0  -5  -1   95.18   11.08  21
   0  -5  -1   77.93    3.30  22
   0  -5  -1  116.88    3.71  11
   0   5   1   80.47    3.83  11
   0   5   1   61.26   11.31  10
   0   5   2  237.76    7.41   2
   0  -5  -2  268.30    7.59   2
   0   5   2  268.55   69.87   1
   0   5   2  100.10   13.48  39
   0   5   2  232.61    5.97  38
   0  -5  -2  267.22    5.82  38
   0  -5  -2  247.49   10.04  37
   0   5   2  311.49   10.24  37
   0  -5  -2  298.88    8.42  36
   0   5   2  237.72    6.60  18
   0  -5  -2  239.68    4.97   5
   0   5   2  278.33    4.53   5
   0  -5  -2  266.58    5.34  34
   0   5   2  260.28    7.19  33
   0  -5  -2  240.39    6.28  33
   0   5   2  275.72    4.67  34
   0  -5  -2  276.87    7.62  12
   0   5   2  245.60    8.69  13
   0  -5  -2  255.55    6.97  31
   0  -5  -2  222.89    8.59  32
   0   5   2  289.64    9.59  32
   0  -5  -2  307.60    6.81  29
   0  -5  -2  206.03    8.67  30
   0   5   2  248.11   12.58  27
   0   5   2  207.55    4.85  29
   0   5   2  234.37    6.62  24
   0  -5  -2   92.95    8.94  23
   0   5   2  265.40   11.85   6
   0  -5  -2  243.59    4.62  22
   0  -5  -2  254.03   16.63  21
   0   5   2  287.95    4.05  22
   0  -5  -2  222.35    7.56  20
   0   5   2  242.19    5.25  11
   0  -5  -2  261.74    5.20  11
   0   5   3 1272.01   14.24   2
   0  -5  -3 1499.12   16.54   2
   0   5   3 1227.00   87.14   1
   0   5   3 1216.30   12.22  38
   0  -5  -3 1247.99   11.94  38
   0  -5  -3 1131.36   19.64  37
   0  -5  -3 1364.86   17.79  36
   0   5   3 1525.59   19.97  37
   0  -5  -3 1225.21   10.75  34
   0  -5  -3 1113.46   12.72  33
   0   5   3 1065.71    8.24  34
   0   5   3 1381.66   15.01  33
   0   5   3 1593.60   19.49  32
   0  -5  -3 1388.90   19.44  32
   0  -5  -3 1607.22   14.26  29
   0  -5  -3 1242.71   17.75  30
   0   5   3 1613.59   10.85  29
   0   5   3 1179.64   15.37  28
   0   5   3  522.19   19.97  27
   0  -5  -3 1205.01   19.05  23
   0   5   3 1084.94   12.66  24
   0   5   3 1295.15   11.91   8
   0   5   3  922.45   20.93   6
   0   5   3 1379.26    7.45  22
   0  -5  -3 1470.25   16.60  20
   0  -5  -3 1328.99   10.26  22
   0   5   3 1229.81   12.52  18
   0  -5  -3 1376.44   11.27  11
   0   5   3 1347.06   10.37  11
   0   5   3 1227.96    8.56   5
   0  -5  -3 1337.29   10.71   5
   0  -5  -3 1734.38   19.03  12
   0   5   3 1404.91   19.92  13
   0   5   417806.24  263.39   1
   0   5   5  357.24    8.93   2
   0  -5  -5  344.06   12.78   2
   0   5   5  202.10   74.83   1
   0  -5  -5  296.74    7.42  38
   0  -5  -5  335.57   16.59  37
   0   5   5  298.70   10.79  37
   0  -5  -5  310.75   13.13  36
   0  -5  -5  329.00    6.61   5
   0   5   5  403.94   11.65  35
   0  -5  -5  314.47    6.89  34
   0  -5  -5  299.53    8.41  33
   0   5   5  307.30   13.55  13
   0  -5  -5  388.36   12.65  12
   0   5   5  325.99   10.30  32
   0  -5  -5  288.42   17.09  32
   0  -5  -5  368.40    8.55  29
   0  -5  -5  385.16   13.18  30
   0   5   5  334.29   11.65  28
   0  -5  -5  280.89   13.77  23
   0   5   5  346.06    8.12   8
   0  -5  -5  294.61   10.27  20
   0  -5  -5  332.37    6.40  22
   0  -5  -5  250.63    5.89  11
   0   5   6  201.23    8.05   2
   0   5   6  388.59   82.40   1
   0  -5  -6  481.27    9.22  38
   0   5   6  243.17   10.46  37
   0   5   6  136.18    6.62  37
   0  -5  -6  322.35   22.51  37
   0  -5  -6  507.56   18.65  36
   0   5   6  658.02   16.04  15
   0  -5  -6  516.86    8.69  34
   0  -5  -6  535.82   11.31  33
   0   5   6  420.97   10.89  32
   0  -5  -6  522.61   14.16  31
   0  -5  -6  404.20    7.58   5
   0  -5  -6  333.91    9.29  29
   0  -5  -6  655.69   18.56  30
   0   5   6  405.86   13.79  28
   0  -5  -6   99.45   14.72  23
   0   5   6  444.60    9.81   8
   0  -5  -6  491.67   15.10  12
   0   5   6  491.99   17.98  13
   0  -5  -6  469.74    7.73  22
   0  -5  -6  517.21   13.47  20
   0  -5  -6  482.19    8.33  11
   0  -5  -7 8346.83   57.49  12
   0   5   7 6753.52   60.63  13
   0  -5  -7 6783.79   48.35  31
   0  -5  -7 4884.91   47.69  30
   0   5   7 8989.76   54.66  28
   0  -5  -7 5296.00   57.53  23
   0   5   7 3607.29  153.66   1
   0  -5  -7 5936.86   43.07  20
   0  -5  -7 6947.19   61.40  36
   0   5   8  750.06  107.52   1
   0   5   8  948.47   12.30   2
   0   5   8  812.15   20.88  15
   0  -5  -8  659.04   11.91  38
   0  -5  -8  698.05   10.51  34
   0  -5  -8  857.18   11.26   5
   0  -5  -8  717.90   14.95  33
   0   5   8  745.52   26.63  13
   0  -5  -8  937.69   25.48  12
   0  -5  -8  804.44   20.63  31
   0  -5  -8  407.95   10.96  29
   0   5   8  479.94   18.28  28
   0   5   8  825.65   13.25   8
   0   5   8  742.68   10.66   4
   0  -5  -8  777.87   10.12  22
   0  -5  -8  855.14   12.13  11
   0  -5  -9  150.79    7.29  38
   0  -5  -9  140.76    5.97   5
   0   5   9  133.01   98.82   1
   0  -5  -9  131.77    6.14  34
   0  -5  -9  142.97   10.06  33
   0  -5  -9  133.63   17.65  31
   0  -5  -9  158.41   27.75  12
   0   5   9  127.71   13.32  15
   0   5   9  211.70   29.49  13
   0  -5  -9  166.18    8.56  29
   0   5   9  173.58   16.03  28
   0  -5  -9  152.31   12.61  25
   0   5   9  155.62    7.27   4
   0   5   9  126.84    7.35   8
   0  -5  -9  122.46    5.37  22
   0  -5  -9  141.49    6.65  11
   0  -5 -10   31.10   12.46  33
   0   5  10   14.32   12.30  15
   0  -5 -10   16.78    4.13  22
   0  -5 -10   14.79    6.35  29
   0  -5 -10   56.69   29.48  31
   0   5  10   51.20   21.75  28
   0  -5 -10   39.77   15.46  25
   0  -5 -10   21.99    6.17  38
   0  -5 -10   19.96    4.43   5
   0   5  10   18.65    5.60   8
   0  -5 -10   11.64    4.52  34
   0  -5 -10   12.51    5.49  11
   0  -5 -11 1099.52   13.90  11
   0  -5 -11 1186.97   11.19  22
   0   5  11 1090.08   13.09   8
   0   5  11 1220.33   24.72  15
   0  -5 -11 1120.14   11.74  34
   0  -5 -11 1185.17   11.54   5
   0  -5 -11 1087.85   14.76  38
   0  -5 -12  806.40    8.84  34
   0  -5 -12  808.38    8.05  22
   0  -6  13 4191.77   36.47  28
   0  -6  13 4120.49   38.37  14
   0  -6  12   38.66   11.17  14
   0  -6  12   37.58   11.27  16
   0  -6  12   34.69   10.40  19
   0  -6  12   30.97    4.48   7
   0  -6  12   15.12    4.25   4
   0  -6  12   21.56    9.99  28
   0  -6  11    9.88    9.64  15
   0  -6  11   11.02    9.70  14
   0  -6  11   20.07    9.57  19
   0  -6  11   -4.38   10.71  16
   0  -6  11   10.21   10.70  17
   0  -6  11    1.16    3.73   7
   0  -6  11    9.24    5.28   9
   0  -6  11    6.38    9.26  28
   0  -6  11   13.18   10.63  26
   0  -6  11    5.57    4.04   4
   0  -6  10 1274.89   13.11   9
   0  -6  10 1355.26   22.15  14
   0  -6  10 1648.19   24.71  15
   0  -6  10 1168.65   22.17  17
   0  -6  10 1777.42   24.97  19
   0  -6  10  830.95   20.26  16
   0  -6  10 1207.73   13.25   8
   0  -6  10 1162.16   12.59   7
   0   6 -10 1237.28   11.05  33
   0  -6  10 1427.55   21.36  28
   0  -6  10 1139.72   20.98  26
   0  -6  10 1211.10   13.93   3
   0  -6  10 1147.34   12.05   4
   0   6  -9 1432.45   22.93  24
   0  -6   9 1559.25   21.44  15
   0  -6   9 1081.45   20.05  14
   0  -6   9 1754.89   15.68   3
   0  -6   9 1703.05   13.99   4
   0   6  -9 1459.97   11.90  33
   0  -6   9 1742.95   14.78   9
   0  -6   9 1754.65   15.03   8
   0  -6   9 1689.59   14.91   7
   0   6  -9 1803.24   35.63   6
   0  -6   9 2485.55   28.19  19
   0  -6   9 1731.22   25.76  16
   0  -6   9 1353.75   22.54  17
   0   6  -9 1669.80   26.70  18
   0  -6   9 1954.16   26.68  26
   0  -6   9 1314.50   19.34  28
   0   6  -8 6190.13   45.99  18
   0  -6   8 7051.35   27.96   3
   0  -6   7 1724.50   22.08  26
   0   6  -7 1737.62   17.74  27
   0  -6   7 1238.15   15.58  28
   0  -6   7 2004.07   14.80   9
   0   6  -7 1820.23   20.91  21
   0  -6   7 2106.32   22.57  19
   0  -6   7 2384.14   25.73  17
   0  -6   7 2446.48   27.16  16
   0   6  -7 1727.37   25.19  18
   0   6  -7 1788.96   13.43  33
   0   6  -7 1745.43   19.17  39
   0   6  -7 1712.94   12.55  38
   0  -6   7 2064.72   24.00  14
   0  -6   7 2186.95   24.08  15
   0   6  -7 1780.79   11.00  11
   0   6  -7 1705.27   19.53  10
   0  -6   6  200.20    9.05  14
   0   6  -6  207.69    4.59  11
   0   6  -6  138.58    3.83  29
   0  -6   6  250.39    9.32  26
   0   6  -6  190.36    7.76  27
   0  -6   6  202.20    7.19  28
   0  -6   6  237.49    5.81   9
   0  -6   6  215.94    5.54   7
   0   6  -6  200.45    9.26  21
   0  -6   6  122.27    8.28  19
   0   6  -6  190.70    8.34  39
   0   6  -6  189.91    5.27  38
   0  -6   6  258.32    5.44   4
   0   6  -6  239.85    9.05  10
   0   6  -6  194.24    5.29  33
   0  -6   6  269.49   10.46  16
   0  -6   6  211.45    9.52  17
   0  -6   5 5215.97   97.14   1
   0  -6   4  360.40    6.22   2
   0  -6   4  344.06   77.68   1
   0   6  -4  285.38    6.05  38
   0   6  -4  300.68    8.77  39
   0   6  -4  314.29   13.36  37
   0   6  -4  273.87    4.77  34
   0  -6   4  283.05    5.20   4
   0   6  -4  248.00    4.37   5
   0  -6   4  283.73    9.46  16
   0   6  -4  262.13    6.26  33
   0  -6   4  250.53    3.65  32
   0  -6   4  192.25    3.96  32
   0   6  -4  272.53    9.07  21
   0  -6   4  249.05    8.48  19
   0   6  -4  324.84    5.05  29
   0   6  -4  292.88    4.67  22
   0  -6   4  194.39    7.69  14
   0  -6   4  235.33    8.73  26
   0   6  -4  285.39    8.15  27
   0   6  -4  258.81    8.57  10
   0   6  -4  256.03    5.20  11
   0  -6   4  258.39    5.44   7
   0  -6   4  276.36    5.90   9
   0  -6   329943.93  304.93   1
   0   6  -2 2357.23   25.41  39
   0  -6   2 1765.31   19.01  37
   0   6  -2 2525.90   25.79  37
   0  -6   2 1105.37   13.38  37
   0   6  -2 2082.24   15.43  13
   0   6  -2 2274.02   25.24  32
   0  -6   2 2685.42   15.02  31
   0   6  -2 1397.26   20.89  10
   0   6  -2 3095.18   25.90  27
   0  -6   2 2561.35   18.21  26
   0  -6   2 3291.72   14.43  25
   0  -6   2 2161.60   12.77   7
   0   6  -2 2731.99   29.80   6
   0   6  -2 2048.40   19.58   2
   0  -6   2 1067.23   13.82  19
   0  -6   2 2658.46   25.57  21
   0   6  -2 2658.52   25.74  21
   0   6  -1 1550.63   16.49   2
   0  -6   1 1828.78   15.07   2
   0   6  -1  554.88  145.47   1
   0   6  -1 1406.77   12.92  38
   0   6  -1 1965.91   24.72  39
   0  -6   1 1599.69   11.14  38
   0   6  -1 1297.61   19.36  37
   0  -6   1 1117.30   21.40  37
   0  -6   1 1608.91   14.31  36
   0  -6   1 1458.71    9.60  34
   0   6  -1 1469.37    9.88  34
   0  -6   1 1533.23   12.39  33
   0   6  -1 1458.91   14.77  33
   0  -6   1 1578.86   16.78  32
   0  -6   1 1659.94   12.78  31
   0   6  -1 1716.14   21.20  32
   0   6  -1 1539.99   11.47  29
   0   6  -1 1509.16   19.39  27
   0  -6   1 1452.51   12.95  26
   0  -6   1 1759.62   12.61  25
   0   6  -1 1533.38    9.01  22
   0   6  -1 1464.77   17.38  18
   0  -6   1 1350.80    8.77   5
   0   6  -1 1444.38    9.34   5
   0   6  -1 2110.69   27.14  10
   0   6  -1 1422.50   11.84  11
   0  -6   1  415.80   14.85  21
   0  -6   1 1235.25   18.19  20
   0  -6   1 1359.17    9.97   7
   0   6  -1 1497.15   22.83   6
   0   6  -1 1354.09   14.27  13
   0  -6   1 1631.23   13.92  12
   0  -6   024201.98   88.91  21
   0   6   023878.29  312.38   1
   0   6   1 4189.13   33.03  32
   0   6   1 4916.34   36.99  37
   0  -6  -1 3278.92   24.08  36
   0   6   1 2528.03   36.05  39
   0   6   1 3915.20  153.68   1
   0   6   1 3844.03   35.74   6
   0  -6  -1 2815.39   38.75  21
   0  -6  -1 4248.04   25.93  12
   0   6   2  119.52    6.55   2
   0  -6  -2  147.57    7.24   2
   0   6   2  117.79   87.23   1
   0   6   2   98.09    5.14  38
   0  -6  -2   93.24    4.62  38
   0   6   2   66.34   13.80  39
   0  -6  -2  121.20    7.42  36
   0   6   2   91.79    8.40  37
   0  -6  -2   83.20    8.97  37
   0   6   2  154.86    7.02  18
   0   6   2  167.92    4.04   5
   0  -6  -2  159.68    4.73   5
   0  -6  -2   91.07    4.27  34
   0  -6  -2   91.61    5.11  33
   0   6   2  111.40    3.72  34
   0   6   2  122.21    6.91  33
   0   6   2  139.94    8.24  13
   0  -6  -2  165.60    7.36  12
   0  -6  -2   93.87    6.10  31
   0   6   2  128.98    8.21  32
   0  -6  -2   84.83    8.11  32
   0  -6  -2  160.28    9.10  30
   0  -6  -2  131.42    5.76  29
   0   6   2   78.65   10.88  27
   0  -6  -2  112.48    5.58  25
   0   6   2  113.30    4.60  29
   0   6   2  105.25    6.00  24
   0   6   2  175.20    5.82   8
   0  -6  -2  147.02    7.48  20
   0   6   2  119.13    3.23  22
   0  -6  -2  200.83    4.56  22
   0   6   2  144.11    5.12  11
   0  -6  -2  146.44    4.90  11
   0   6   3  294.77    8.54   2
   0   6   3  304.17   90.17   1
   0  -6  -3  279.77    9.25   2
   0   6   3  284.85    7.96  38
   0  -6  -3  278.10    6.83  38
   0   6   3  324.56   11.86  37
   0  -6  -3  306.83   11.43  36
   0  -6  -3  289.81   14.06  37
   0   6   3  331.50    9.10  18
   0   6   3  323.52    5.23   5
   0  -6  -3  285.62    6.01   5
   0  -6  -3  271.83    6.24  34
   0   6   3  324.88   11.14  33
   0  -6  -3  292.39    8.13  33
   0   6   3  310.44    5.25  34
   0  -6  -3  339.06   10.66  12
   0   6   3  304.51   11.71  13
   0  -6  -3  377.26   13.32  32
   0  -6  -3  306.21    9.32  31
   0   6   3  357.48   11.21  32
   0  -6  -3  371.34    8.45  29
   0  -6  -3  289.25   11.75  30
   0   6   3  246.36    9.70  28
   0   6   3  295.95   17.00  27
   0   6   3  286.69    9.52  24
   0  -6  -3  316.77   14.01  23
   0   6   3  310.77    7.38   8
   0  -6  -3  242.88    9.43  20
   0  -6  -3  284.18    5.65  22
   0   6   3  295.51    4.33  22
   0  -6  -3  342.43    6.79  11
   0  -6  -4 5376.39   36.04   2
   0   6   4 4500.44  162.20   1
   0   6   4 4344.20   15.56  34
   0  -6  -4 5354.26   38.67  12
   0   6   4 4397.86   41.11  13
   0  -6  -4 5462.13   44.73  32
   0  -6  -4 4896.54   40.76  30
   0   6   4 4815.08   33.65  28
   0  -6  -4 5843.25   50.88  23
   0   6   4 3674.82   27.07   2
   0   6   4 4500.67   24.94   8
   0   6   4 4996.98   40.57  37
   0  -6  -4 2673.23   37.66  37
   0  -6  -4 5103.94   40.70  36
   0   6   5 1397.03   17.77   2
   0  -6  -5 1293.10   21.26   2
   0   6   5 1287.42  118.90   1
   0  -6  -5 1311.54   14.64  38
   0  -6  -5 2292.67   37.20  37
   0  -6  -5 1350.84   25.62  36
   0   6   5 1514.45   22.14  37
   0  -6  -5 1219.96   12.20   5
   0   6   5 1517.78   22.27  35
   0  -6  -5 1357.45   13.40  34
   0  -6  -5 1425.67   18.06  33
   0   6   5 1224.29   25.45  13
   0  -6  -5 1448.60   23.53  12
   0  -6  -5 1423.52   21.18  31
   0   6   5 1098.91   18.38  32
   0  -6  -5 1500.35   28.63  32
   0  -6  -5 1064.38   21.83  30
   0  -6  -5 1178.09   15.13  29
   0   6   5 1102.13   19.19  28
   0  -6  -5 1963.02   32.18  23
   0  -6  -5 1292.35   11.81  22
   0  -6  -5 1640.38   22.17  20
   0  -6  -5 1377.72   13.89  11
   0   6   5 1332.49   14.89   8
   0  -6  -6  655.80   11.29  38
   0  -6  -6  899.51   33.39  37
   0  -6  -6  459.48   24.20  36
   0   6   6  153.82    8.68  37
   0  -6  -6  575.62    9.65  34
   0  -6  -6  480.68    8.67   5
   0   6   6  474.64   11.52   2
   0   6   6  743.07  114.18   1
   0  -6  -6  583.50   12.93  33
   0   6   6  505.06   20.40  13
   0  -6  -6  642.57   18.87  12
   0   6   6  727.18   14.55  32
   0  -6  -6  626.66   16.45  31
   0  -6  -6  523.46   19.23  30
   0  -6  -6  339.73    9.74  29
   0  -6  -6  544.98   13.63  25
   0   6   6  540.78   17.20  28
   0   6   6  494.53   10.45   8
   0  -6  -6  506.56    8.13  22
   0  -6  -6  545.88   16.34  20
   0   6   6  559.49   16.21  15
   0  -6  -6  533.06    9.63  11
   0  -6  -7 1148.26   15.21  38
   0   6   7 1880.12   28.52  15
   0  -6  -7 1090.73   12.90  34
   0   6   7 1305.01   16.30   2
   0   6   7  555.10  121.49   1
   0  -6  -7 1112.89   11.62  22
   0  -6  -7 1544.70   28.49  20
   0  -6  -7 1178.87   18.55  33
   0  -6  -7 1155.20   23.27  31
   0   6   7  407.08   11.07  32
   0  -6  -7 1196.71   27.87  12
   0   6   7 1047.03   29.16  13
   0  -6  -7 1075.94   35.35  30
   0  -6  -7 1277.96   16.91  29
   0   6   7  965.06   22.07  28
   0  -6  -7 1224.64   21.07  25
   0  -6  -7 1085.28   12.44   5
   0   6   7 1495.89   14.86   4
   0   6   7  978.94   13.86   8
   0  -6  -7 1292.01   14.97  11
   0   6   8   16.23    5.38   4
   0   6   8   16.25    5.65   2
   0   6   8   32.88  110.69   1
   0  -6  -8   11.72    5.27  38
   0  -6  -8   24.29    8.82  33
   0   6   8   27.97   24.25  13
   0   6   8   22.09   12.01  15
   0  -6  -8   45.36   25.53  12
   0  -6  -8   23.30    4.56  34
   0  -6  -8   31.07    4.56   5
   0  -6  -8   38.51   16.02  31
   0  -6  -8   22.91    6.57  29
   0   6   8   58.95   18.34  28
   0  -6  -8   19.89   10.62  25
   0   6   8   14.86    6.09   8
   0  -6  -8   17.82    4.12  22
   0  -6  -8   10.21    5.15  11
   0  -6  -9 2117.59   17.24  34
   0  -6  -9 2360.77   17.23   5
   0  -6  -9 2284.92   27.42  33
   0  -6  -9 2160.96   38.73  31
   0  -6  -9 2409.17   22.09  29
   0  -6  -9 2365.13   30.91  25
   0   6   9 2381.06   20.54   8
   0  -6  -9 2213.99   20.64  38
   0  -6  -9 2528.73   20.55  11
   0  -6  -9 2476.89   16.68  22
   0  -6 -10   12.22    6.79  11
   0   6  10   -0.64    5.54   8
   0  -6 -10    5.58    6.75  29
   0  -6 -10    0.11    4.04  34
   0  -6 -10   10.20    6.48  38
   0  -6 -10    4.69    3.92   5
   0  -6 -10    5.95    3.76  22
   0  -6 -11 1265.30   10.70   5
   0  -6 -11 1216.30   11.09  34
   0   6  11 1233.16   12.45   8
   0  -6 -11 1253.71   17.67  38
   0  -7  13 1520.57   25.69  16
   0  -7  12   73.32   11.03  19
   0  -7  12  380.74   15.44  16
   0  -7  12  176.04   13.71  14
   0  -7  12  278.52    6.50   7
   0  -7  11   43.19    5.50   9
   0  -7  11   20.95   10.62  16
   0  -7  11   41.49    4.49   7
   0  -7  11   42.08    4.43   4
   0  -7  11   50.73   11.05  14
   0  -7  11   64.82   11.65  26
   0  -7  10  246.13   13.48  26
   0  -7  10  204.89   11.13  28
   0   7 -10  216.50   20.01  24
   0  -7  10  162.44   12.19  19
   0  -7  10  111.83   12.27  16
   0  -7  10  188.87    6.68   9
   0  -7  10  144.66    5.86   7
   0   7 -10  224.19    8.11  33
   0  -7  10  190.83    6.15   4
   0   7 -10  187.49    6.99  11
   0  -7  10  177.49   12.02  14
   0   7  -9 7579.71   28.75  38
   0   7  -9 7467.63   57.91  18
   0   7  -8  984.70    9.81  29
   0  -7   8 1241.41   20.81  26
   0  -7   8 1001.87   16.77  28
   0  -7   8  995.65   11.53   7
   0  -7   8 1076.28   12.07   9
   0   7  -8 1016.97   22.91  18
   0  -7   8  929.17   19.69  16
   0  -7   8  948.95   19.16  17
   0  -7   8 1011.82   17.65  19
   0   7  -8  967.22   12.02  33
   0  -7   8 1089.48   11.22   4
   0  -7   8 1073.06   18.46  14
   0   7  -8  779.42   10.27  38
   0   7  -8  824.42    9.50  11
   0   7  -7    7.72    4.14  33
   0   7  -7   14.02    4.19  38
   0  -7   7    6.13    7.23  14
   0   7  -7   12.95    3.70  29
   0  -7   7   11.10    7.65  26
   0  -7   7    6.93    3.45   7
   0  -7   7   13.81    3.86   9
   0   7  -7   18.02    8.94  18
   0  -7   7    6.58    7.54  17
   0  -7   7    5.40    6.50  19
   0  -7   7    9.19    7.90  16
   0  -7   7    8.86    3.08   4
   0   7  -7    8.47    3.58  11
   0   7  -6 1105.35    9.64  34
   0  -7   6  547.41   36.83   1
   0  -7   6  794.46   33.45   1
   0   7  -6 1134.35   18.00  39
   0   7  -6 1107.82   11.95  38
   0   7  -6 1121.67   13.06  33
   0  -7   6 1252.61   16.69  14
   0   7  -6 1157.39    9.25   5
   0  -7   6 1264.54   11.20   4
   0   7  -6 1139.14    9.74  29
   0  -7   6 1426.62   19.23  26
   0   7  -6 1182.83   16.73  27
   0  -7   6 2138.68   25.55  16
   0   7  -6 1106.94   21.02  18
   0  -7   6 1114.93   11.33   7
   0  -7   6 1337.93   12.66   9
   0  -7   6  804.36   16.10  19
   0   7  -6 1105.58   19.34  21
   0   7  -6 1459.74   21.18  10
   0   7  -6 1111.91   10.76  11
   0  -7   5  460.64    5.69   2
   0  -7   5  411.86    8.68   2
   0  -7   5  277.71   80.00   1
   0   7  -5  432.61    8.15  38
   0   7  -5  467.27   12.47  39
   0   7  -5  414.93   13.25  18
   0  -7   5  517.76   13.57  16
   0   7  -5  584.25    7.02  34
   0   7  -5  400.36    8.42  33
   0   7  -5  526.48    6.35   5
   0  -7   5  472.61   10.26  14
   0   7  -5  390.33    7.28  13
   0   7  -5  569.41    7.42  29
   0   7  -5  496.82   11.69  27
   0  -7   5  563.00   12.37  26
   0   7  -5  451.39    6.01  22
   0  -7   5  448.81    7.45   7
   0  -7   5  514.03    8.17   9
   0   7  -5  410.10   13.98  21
   0  -7   5  492.58   12.17  19
   0   7  -5  368.40   12.88  10
   0   7  -5  597.55    8.23  11
   0  -7   4   19.02  132.58   1
   0  -7   4   20.63    3.74   2
   0   7  -4   82.87    5.01  38
   0   7  -4  100.98    9.85  39
   0   7  -4  147.85   14.24  37
   0  -7   4   50.67    7.46  16
   0   7  -4   53.95    7.03  18
   0   7  -4   92.11    3.82  34
   0   7  -4   76.84    5.19  33
   0  -7   4   42.21    3.10  32
   0  -7   4   63.75    5.04  32
   0   7  -4   68.32    4.05  29
   0   7  -4   86.74    3.48  22
   0  -7   4  110.09    7.35  19
   0   7  -4  116.03    9.83  21
   0   7  -4  122.82   10.44  10
   0   7  -4   56.25    3.87  11
   0  -7   4   79.80    7.10  26
   0   7  -4  144.64    8.75  27
   0   7  -4   73.67    4.98  13
   0  -7   4   69.39    6.73  14
   0   7  -4   45.45    3.16   5
   0  -7   4   40.58    3.66   7
   0  -7   4   56.59    4.06   9
   0   7  -3 2968.74   33.01  10
   0   7  -3 3566.15   28.94  27
   0  -7   3 4742.60   27.76  26
   0  -7   3 4641.73   37.96  21
   0   7  -3 4201.76   35.08  21
   0  -7   3 2914.52   16.67  37
   0   7  -3 5395.98   41.97  37
   0   7  -3 4011.85   23.69  13
   0   7  -2   64.05    7.90   2
   0  -7   2   59.04    4.41   2
   0   7  -2   70.56    4.81  38
   0   7  -2   97.69   10.04  39
   0  -7   2   71.53    6.00  37
   0   7  -2  102.70   10.18  37
   0  -7   2  100.53   12.01  37
   0   7  -2   66.99    6.89  18
   0   7  -2   58.37    3.04   5
   0   7  -2   72.07    3.40  34
   0   7  -2   67.79    5.07  33
   0   7  -2  146.40    6.44  13
   0   7  -2   86.42   11.95  32
   0  -7   2   88.82    5.49  32
   0   7  -2   79.09    4.33  29
   0   7  -2   83.07    8.60  27
   0  -7   2   76.08    6.67  26
   0   7  -2   71.42    3.08  22
   0  -7   2  139.87    7.15  19
   0  -7   2   67.49   16.24  21
   0  -7   2   47.67    3.61   7
   0   7  -2   87.14   11.63  10
   0   7  -2   49.97    3.90  11
   0  -7   111591.30   67.78  21
   0  -7   1 9086.57   31.27  26
   0   7   0  339.17    9.63   2
   0   7   0  360.19  163.14   1
   0  -7   0  526.61    9.97   2
   0   7   0 1012.44   25.04  39
   0   7   0  515.63    9.17  38
   0  -7   0  537.34    8.23  38
   0  -7   0  657.70   12.18  36
   0   7   0  609.87   15.88  37
   0   7   0  518.35   12.09  18
   0  -7   0  454.62    6.52   5
   0   7   0  753.55    7.94  34
   0  -7   0  547.14    7.42  34
   0  -7   0  613.35   10.86  33
   0   7   0  497.21   10.61  33
   0   7   0  454.25   11.53  13
   0  -7   0  612.98   11.42  12
   0   7   0  581.65   14.74  32
   0  -7   0  571.04   10.05  31
   0  -7   0  553.98   12.49  32
   0  -7   0  479.06    8.74  29
   0  -7   0  521.08    9.00  25
   0   7   0  638.37    9.19  29
   0   7   0  388.32   14.18  27
   0   7   0  481.75   11.17  24
   0   7   0  452.20    5.68  22
   0  -7   0  500.11    5.88  22
   0   7   0  975.94    8.54   5
   0  -7   0  441.83    6.67   7
   0  -7   0  886.66   18.81  20
   0   7   0  445.01    7.81  11
   0   7   0  254.52   16.57  10
   0  -7   0  512.24    7.85  11
   0  -7  -1  113.12    6.57   2
   0   7   1   81.05  130.10   1
   0  -7  -1   63.27    4.60  38
   0   7   1   52.73   13.65  39
   0   7   1   57.86    4.86  38
   0  -7  -1   14.63    8.13  37
   0  -7  -1   79.77    7.66  36
   0   7   1   54.42    8.57  37
   0   7   1   82.68    7.21  18
   0  -7  -1   89.47    4.13   5
   0   7   1   94.59    3.69   5
   0  -7  -1   61.08    3.98  34
   0  -7  -1   96.38    6.17  33
   0   7   1   45.85    6.01  33
   0   7   1   68.80    3.59  34
   0   7   1   87.48    7.86  13
   0  -7  -1  108.69    7.28  12
   0  -7  -1   94.36    6.36  31
   0  -7  -1   40.50    6.98  32
   0   7   1   44.00    8.34  32
   0  -7  -1   85.16    5.75  29
   0   7   1   77.58    4.87  29
   0  -7  -1   95.06    5.65  25
   0   7   1   89.68   11.21  27
   0  -7  -1   60.24    3.57  22
   0   7   1   78.31    7.07  24
   0   7   1   96.10    6.93   2
   0   7   1   71.35    2.96  22
   0  -7  -1  101.15    8.20  20
   0  -7  -1   98.76    4.72  11
   0   7   1   88.33    4.98  11
   0   7   2  136.09    7.39   2
   0  -7  -2  151.66    7.53   2
   0   7   2   91.56  116.83   1
   0  -7  -2   69.53    4.88  38
   0   7   2   79.30    5.41  38
   0  -7  -2   75.58   10.48  37
   0  -7  -2   99.29    9.49  36
   0   7   2   84.59    9.62  37
   0   7   2  103.04    8.03  18
   0   7   2  136.40    4.21   5
   0  -7  -2  106.75    4.60   5
   0  -7  -2   77.02    4.65  34
   0   7   2   94.90    4.00  34
   0   7   2  102.39    8.27  33
   0  -7  -2   87.73    6.25  33
   0   7   2  101.85    9.05  13
   0  -7  -2  114.86    8.25  12
   0   7   2   85.69    8.90  32
   0  -7  -2  103.12    7.30  31
   0  -7  -2   76.84    8.96  32
   0  -7  -2   55.43    5.53  29
   0  -7  -2   27.10   10.13  30
   0   7   2  101.18    9.12  28
   0   7   2  129.32    5.46  29
   0  -7  -2  107.61    6.43  25
   0   7   2   83.29   12.88  27
   0  -7  -2   96.19    4.05  22
   0   7   2  129.60    8.37  24
   0   7   2  115.30    5.62   8
   0   7   2  201.76    4.04  22
   0  -7  -2  123.07    8.93  20
   0  -7  -2  108.17    4.86  11
   0   7   2  114.41    5.68  11
   0   7   3   80.14    6.77   2
   0   7   3  180.07  117.00   1
   0  -7  -3   64.35    7.14   2
   0   7   3   67.42    7.14  38
   0  -7  -3   83.07    5.25  38
   0  -7  -3   65.57   11.67  37
   0   7   3   76.46   10.40  37
   0  -7  -3  106.09   11.93  36
   0   7   3   87.96   10.57  18
   0  -7  -3   69.91    4.47   5
   0   7   3   79.82    3.72   5
   0  -7  -3   67.55    4.63  34
   0   7   3   67.47    3.77  34
   0  -7  -3   92.11    7.13  33
   0   7   3   71.49   10.07  13
   0  -7  -3   57.83    8.50  12
   0   7   3   57.34    8.54  32
   0  -7  -3   98.52    8.37  31
   0  -7  -3  102.58   11.00  32
   0  -7  -3   52.55   11.77  30
   0  -7  -3   58.75    6.00  29
   0   7   3   24.27   13.84  27
   0   7   3   77.54    9.61  28
   0  -7  -3   65.01    6.68  25
   0   7   3   95.40   10.65  24
   0  -7  -3   79.32    4.25  22
   0   7   3   86.54    5.72   8
   0   7   3   89.84    3.64  22
   0  -7  -3  121.12    9.73  20
   0  -7  -3   82.38    4.76  11
   0   7   4  965.40   15.89   2
   0  -7  -4  904.38   12.63  38
   0   7   4  480.05   16.39  37
   0  -7  -4  885.63   23.80  36
   0  -7  -4  447.20   20.61  37
   0  -7  -4  728.56    9.83   5
   0  -7  -4  920.68   17.38   2
   0   7   4 1174.77  141.97   1
   0  -7  -4  840.20   10.84  34
   0  -7  -4  883.41   15.22  33
   0  -7  -4  990.81   20.56  12
   0   7   4  818.08   21.69  13
   0  -7  -4 1114.41   23.94  32
   0  -7  -4  818.12   16.62  31
   0   7   4  711.52   16.91  32
   0  -7  -4  620.07   11.43  29
   0  -7  -4  665.10   23.20  30
   0  -7  -4  881.12   15.30  25
   0   7   4  819.71   17.13  28
   0  -7  -4  875.81    9.76  22
   0   7   4  776.73   11.64   8
   0  -7  -4 1097.93   20.57  20
   0  -7  -4  779.75   10.99  11
   0   7   5   10.77    7.00   2
   0  -7  -5   71.09   12.65   2
   0   7   5  109.82  125.04   1
   0  -7  -5  151.39    6.81  38
   0  -7  -5  113.79   19.94  37
   0  -7  -5   79.44   23.46  36
   0   7   5   67.06   10.38  37
   0  -7  -5   62.85    4.71   5
   0  -7  -5   71.07    5.09  34
   0  -7  -5   72.51    7.82  33
   0   7   5   57.13   14.05  13
   0  -7  -5   88.50   14.19  12
   0  -7  -5   65.25   10.40  31
   0  -7  -5   93.73   18.06  32
   0   7   5   69.93    8.87  32
   0  -7  -5   29.41   15.90  30
   0  -7  -5   49.23    6.40  29
   0  -7  -5   72.70    8.38  25
   0   7   5   43.26   13.24  28
   0  -7  -5   66.03    4.49  22
   0   7   5   50.85    6.09   8
   0  -7  -5   60.22   11.76  20
   0  -7  -5   76.24    5.44  11
   0   7   6 1161.37   16.63   2
   0   7   6  882.47  148.41   1
   0  -7  -6  961.55   14.06  38
   0  -7  -6 1047.10   39.26  37
   0   7   6  555.57   11.24  37
   0   7   6  991.90   21.21  15
   0  -7  -6  987.66   11.58   5
   0  -7  -6  917.55   11.65  34
   0  -7  -6  929.73   17.66  33
   0  -7  -6  732.89   24.68  12
   0   7   6  886.51   27.93  13
   0  -7  -6 1033.16   22.60  31
   0   7   6  985.98   17.45  32
   0  -7  -6 1078.28   15.19  29
   0  -7  -6 1052.78   19.67  25
   0   7   6  924.87   22.92  28
   0  -7  -6  970.07   10.75  22
   0   7   6  848.39   12.72   8
   0  -7  -6  938.03   23.27  20
   0  -7  -6  975.40   13.25  11
   0   7   7  127.68  132.01   1
   0   7   7  114.04    7.37   2
   0  -7  -7  102.11    7.01  38
   0   7   7  140.98   13.66  15
   0  -7  -7   99.70    5.42   5
   0  -7  -7   98.91    5.64  34
   0  -7  -7  122.06   11.43  33
   0  -7  -7  158.08   29.78  12
   0   7   7  109.38   26.34  13
   0   7   7  105.90    8.87  32
   0  -7  -7  132.38   17.11  31
   0  -7  -7   85.14    7.64  29
   0  -7  -7  120.53   12.70  25
   0  -7  -7   97.21    4.99  22
   0   7   7   93.97    6.95   8
   0   7   7  109.37    6.37   4
   0  -7  -7  107.72    6.65  11
   0  -7  -8    1.11    4.39  34
   0   7   8   -1.50    5.86   2
   0   7   8   58.94  140.67   1
   0  -7  -8   16.48   14.08  33
   0   7   8   23.15   44.23  13
   0   7   8   -3.60   11.80  15
   0  -7  -8    5.22    3.79  22
   0  -7  -8    3.81    6.47  29
   0  -7  -8   38.07   26.61  31
   0  -7  -8    0.98    5.48  11
   0  -7  -8   26.24   15.31  25
   0   7   8    6.53    6.38   4
   0  -7  -8    0.11    3.93   5
   0   7   8    4.02    5.82   8
   0  -7  -8    0.41    5.94  38
   0  -7  -9  134.22    5.06  22
   0   7   9  132.75    7.19   8
   0   7   9  159.81   15.50  15
   0  -7  -9  148.61    8.53  38
   0  -7  -9  151.70    8.94  11
   0  -7  -9  136.81    5.69  34
   0  -7  -9  137.93    5.21   5
   0  -7 -10   27.12    3.98  34
   0   7  10   48.24    6.19   8
   0  -7 -10   58.37   10.22  38
   0  -7 -10   40.93    3.59  22
   0  -7 -10   41.83    3.81   5
   0  -7 -10   45.68    9.28  29
   0  -8  13   31.11   15.55  16
   0  -8  12 3350.57   19.23   7
   0  -8  12 2958.73   33.58  14
   0  -8  11 1158.95   22.72  16
   0  -8  11 1113.55   21.14  19
   0  -8  11 1145.00   12.50   7
   0  -8  11 1198.84   12.98   9
   0  -8  11  504.31   19.42  26
   0  -8  11  711.63   19.87  14
   0   8 -10  107.22   22.95  24
   0  -8  10   67.61   11.18  19
   0  -8  10  126.67   12.45  16
   0   8 -10  101.20    8.65  33
   0  -8  10   74.03    5.09   7
   0  -8  10   73.50    5.27   9
   0   8 -10   89.02    6.60  11
   0  -8  10  102.01   11.42  14
   0  -8  10   92.47   11.20  26
   0  -8   9  378.56   13.84  14
   0   8  -9  397.15    9.57  38
   0  -8   9  476.38   15.53  26
   0   8  -9  407.25   18.27  24
   0  -8   9  416.65   16.24  16
   0   8  -9  404.60   22.20  18
   0   8  -9  374.57    9.97  33
   0   8  -9  389.90    8.37  29
   0  -8   9  407.30    8.20   7
   0  -8   9  455.26    8.57   9
   0   8  -9  420.07    8.58  11
   0  -8   8 2628.84   26.65  14
   0   8  -8 2324.89   18.43  38
   0   8  -8 2403.67   15.88  29
   0  -8   8 2364.26   28.59  26
   0   8  -8 2017.62   28.89  24
   0  -8   8 1532.74   25.47  16
   0   8  -8 2302.34   33.75  18
   0  -8   8 1518.28   22.66  19
   0   8  -8 2312.77   20.57  33
   0  -8   8 2382.40   18.17   9
   0   8  -8 2236.20   16.70  11
   0   8  -7  443.96    7.42  34
   0   8  -7  402.56    6.88   5
   0   8  -7  447.49   10.15  33
   0   8  -7  437.51    9.07  38
   0  -8   7  394.42   11.49  14
   0   8  -7  480.67    8.13  29
   0   8  -7  431.75    7.09  22
   0   8  -7  422.15   16.79  18
   0  -8   7  468.08   13.50  19
   0  -8   7  443.13   15.87  16
   0  -8   7  364.12    7.47   7
   0  -8   7  429.92    8.41   9
   0   8  -7  435.05    8.17  11
   0  -8   6  191.86   11.83  16
   0   8  -6  247.56   13.05  18
   0   8  -6  204.62    5.14   5
   0   8  -6  202.48    6.88  38
   0   8  -6  217.86    5.53  34
   0   8  -6  230.92    8.03  33
   0  -8   6  223.77    9.64  14
   0  -8   6  190.02   39.71   1
   0  -8   6  122.30   60.49   1
   0   8  -6  256.37    6.34  29
   0  -8   6  166.96   10.10  26
   0   8  -6  217.51    5.08  22
   0  -8   6  250.36    6.64   9
   0  -8   6  197.40    5.92   7
   0  -8   6  273.43   11.50  19
   0   8  -6  210.30    6.17  11
   0  -8   5   57.58    3.60   2
   0  -8   5   28.92  126.47   1
   0   8  -5   62.84    9.30  18
   0  -8   5   89.25    8.96  16
   0   8  -5   79.41    3.59   5
   0   8  -5   76.12    3.99  34
   0   8  -5   71.10    5.61  33
   0   8  -5   94.87   13.97  39
   0   8  -5   62.51    4.98  38
   0  -8   5   66.16    8.04  14
   0   8  -5   53.52    4.18  29
   0  -8   5   39.31    7.96  26
   0   8  -5   75.40   11.15  27
   0   8  -5   59.35    3.38  22
   0  -8   5   62.10    4.51   9
   0  -8   5   66.68    4.18   7
   0   8  -5   92.33   16.34  10
   0   8  -5   54.85    4.39  11
   0  -8   4 1355.96   14.49   2
   0   8  -4 2332.73   30.66  39
   0   8  -4 1445.86   15.14  38
   0  -8   4 1349.55   20.30  16
   0   8  -4 1734.99   24.78  18
   0   8  -4 1711.19   12.23  34
   0   8  -4 1548.03   17.63  33
   0   8  -4 1715.11   11.70   5
   0  -8   4  981.16   13.43  32
   0   8  -4 1686.34   13.83  29
   0   8  -4 1477.14   21.82  27
   0  -8   4 1422.00   18.49  26
   0   8  -4 1713.47   11.04  22
   0  -8   4 1568.65   12.98   7
   0  -8   4 1722.74   14.75   9
   0  -8   4 1933.95   21.84  19
   0   8  -4 1576.54   14.13  11
   0   8  -4 1744.08   30.17  10
   0  -8   3  136.53    6.17   2
   0   8  -3   74.58    5.27  38
   0   8  -3   97.19   13.70  39
   0  -8   3   79.80    4.22  37
   0  -8   3   52.32    5.54  37
   0   8  -3   78.62   14.21  37
   0  -8   3  188.22   10.16  16
   0   8  -3  113.18    9.37  18
   0   8  -3  104.21    4.08  34
   0   8  -3   95.17    6.21  33
   0  -8   3  117.17    6.03  32
   0   8  -3  131.10    4.11   5
   0   8  -3  107.25    7.67  13
   0   8  -3  101.21    5.09  29
   0  -8   3   99.18    8.21  26
   0   8  -3   86.60    9.62  27
   0   8  -3  116.20    3.79  22
   0  -8   3   96.74    4.32   7
   0  -8   3   81.95    7.68  19
   0   8  -3   62.82   14.99  10
   0   8  -3   93.07    4.73  11
   0  -8   2  477.84    9.68   2
   0   8  -2  570.17   19.48  39
   0   8  -2  471.14    9.57  38
   0  -8   2  395.73    9.80  37
   0   8  -2  518.01   18.22  37
   0   8  -2  462.88   13.34  18
   0  -8   2  538.07   13.91  16
   0   8  -2  412.83    6.23   5
   0   8  -2  514.44    7.31  34
   0   8  -2  424.52   10.47  33
   0   8  -2  409.48   10.83  13
   0  -8   2  611.39   11.97  32
   0   8  -2  662.85   20.18  32
   0   8  -2  362.55    7.83  11
   0   8  -2  408.30   20.37  10
   0   8  -2  478.87   14.89  27
   0  -8   2  383.08   10.77  26
   0   8  -2  427.50   11.93  24
   0   8  -2  522.63    6.48  22
   0  -8   2  388.81    6.51   7
   0  -8   2  145.46    8.06  19
   0   8  -2  494.73   13.91   2
   0   8  -1  490.23   22.33  39
   0   8  -1  414.56    9.07  38
   0   8  -1  401.96   16.28  37
   0  -8   1  958.98   17.08  37
   0   8  -1  646.54   15.04  18
   0   8  -1  553.71    7.55  34
   0   8  -1  804.02    8.39   5
   0   8  -1  388.99   10.59  33
   0  -8   1 1213.97   17.25  32
   0   8  -1  423.94   16.47  32
   0   8  -1  509.31   13.10  13
   0   8  -1  596.06    9.55  11
   0   8  -1  993.85   29.04  10
   0   8  -1  518.82    8.84  29
   0   8  -1  251.12   14.76  27
   0   8  -1  598.74   13.56  24
   0   8  -1  546.37    6.78  22
   0   8  -1  571.86   13.92   2
   0  -8   1  690.88    8.40   7
   0  -8   1  927.71   13.41   2
   0   8   011256.20   62.37  32
   0  -8   010058.01   42.15  31
   0  -8   010055.11   49.48  36
   0   8   0 8750.49   63.88  27
   0  -8   010305.21   40.88  25
   0   8   0 5549.86   61.33  39
   0  -8   010621.90   36.69  38
   0  -8   0 6817.75   47.20  37
   0   8   0 8400.40   49.16  13
   0  -8   011547.10   49.27  12
   0   8   1  987.52   16.35   2
   0  -8  -1 1200.54   16.59   2
   0   8   1  944.27  197.32   1
   0   8   1  909.38   13.24  38
   0  -8  -1 1005.60   12.60  38
   0  -8  -1 1126.55   21.31  36
   0   8   1 1182.93   24.22  37
   0   8   1 1183.61   19.50  18
   0   8   1  952.02    9.31   5
   0  -8  -1 1059.32   10.35   5
   0  -8  -1 1023.42   10.79  34
   0   8   1 1051.98   17.32  33
   0   8   1  938.94    9.41  34
   0   8   1  919.53   19.09  13
   0  -8  -1 1270.28   19.97  12
   0  -8  -1 1157.90   17.02  31
   0  -8  -1 1144.88   20.75  32
   0   8   1 1176.40   21.70  32
   0  -8  -1  822.97   12.57  29
   0  -8  -1 1210.59   15.69  25
   0   8   1  775.17   16.26  28
   0   8   1  746.48    9.90  29
   0   8   1 1167.66   27.34  27
   0   8   1 1167.28   18.28  24
   0  -8  -1 1056.05    8.96  22
   0   8   1  889.91   11.19   8
   0   8   1 1103.66    8.86  22
   0  -8  -1  840.47   20.45  20
   0   8   1 1016.47   12.08  11
   0  -8  -1  987.84   12.43  11
   0   8   2   76.54    7.74   2
   0  -8  -2   56.16    7.14   2
   0   8   2  155.25  177.71   1
   0   8   2   58.78    6.26  38
   0  -8  -2   62.99    5.54  38
   0  -8  -2   87.19   15.54  36
   0   8   2   55.48   12.17  37
   0   8   2   68.55   11.38  18
   0  -8  -2   65.93    4.37   5
   0   8   2   75.74    3.94   5
   0  -8  -2   81.55    4.75  34
   0  -8  -2  112.56    9.57  33
   0   8   2   77.57    4.05  34
   0  -8  -2  101.02   12.09  12
   0   8   2   62.22   10.99  13
   0   8   2   93.32   10.56  32
   0  -8  -2  105.65   10.70  32
   0  -8  -2   96.23    9.52  31
   0  -8  -2   81.71    6.90  29
   0   8   2  103.58    6.34  29
   0   8   2   61.14   15.43  27
   0   8   2   55.96   11.45  28
   0  -8  -2   79.34    7.72  25
   0   8   2   57.18   10.93  24
   0  -8  -2   86.87    4.20  22
   0   8   2   68.74    6.10   8
   0  -8  -2   55.08   11.42  20
   0   8   2   78.55    3.39  22
   0  -8  -2   67.73    5.85  11
   0   8   2   85.88    6.94  11
   0   8   3 1377.40   19.85   2
   0  -8  -3 1161.41   14.58  38
   0   8   3 1004.78   16.38  38
   0  -8  -3 1235.13   29.10  36
   0   8   3  951.47   24.20  37
   0   8   3 1039.09    9.38   5
   0  -8  -3 1148.16   11.82   5
   0   8   3  929.49  183.40   1
   0  -8  -3 1348.00   20.30   2
   0  -8  -3 1131.15   12.28  34
   0   8   3 1148.86    9.78  34
   0  -8  -3 1209.41   19.09  33
   0  -8  -3 1259.44   23.84  12
   0   8   3  992.46   24.24  13
   0   8   3  780.91   19.32  32
   0  -8  -3 1292.31   24.93  32
   0  -8  -3 1380.40   21.65  31
   0  -8  -3  866.01   12.88  29
   0  -8  -3 1273.13   18.72  25
   0  -8  -3 1214.21   11.20  22
   0   8   3 1138.85   13.67   8
   0  -8  -3  820.94   22.87  20
   0  -8  -3 1227.39   14.11  11
   0   8   4   32.17    7.86   2
   0   8   4   25.55  161.53   1
   0  -8  -4   27.47   10.10   2
   0   8   4   53.91   12.98  37
   0  -8  -4   30.42    4.20   5
   0  -8  -4   39.38    5.97  38
   0  -8  -4   37.39    4.62  34
   0  -8  -4   48.38   10.19  33
   0  -8  -4   55.01   12.73  31
   0  -8  -4   58.91   14.08  32
   0   8   4   28.79    9.82  32
   0  -8  -4   57.22   16.97  12
   0   8   4   35.51   15.54  13
   0  -8  -4   34.97    6.79  29
   0  -8  -4   54.06    9.81  25
   0  -8  -4   31.28    4.00  22
   0   8   4   36.88    6.26   8
   0  -8  -4   39.84   13.66  20
   0  -8  -4   50.26    5.61  11
   0   8   5  762.77   15.34   2
   0   8   5  391.44  173.39   1
   0  -8  -5 1017.55   23.34   2
   0  -8  -5  917.10   14.16  38
   0   8   5  779.56   20.13  37
   0  -8  -5  604.81   32.95  37
   0  -8  -5  846.18   10.73   5
   0  -8  -5  904.46   11.71  34
   0  -8  -5  954.63   19.71  33
   0  -8  -5 1067.22   31.71  12
   0   8   5  753.97   28.45  13
   0  -8  -5  954.29   23.02  31
   0   8   5  780.48   17.57  32
   0  -8  -5 1152.46   31.50  32
   0  -8  -5  949.71   14.42  29
   0  -8  -5 1113.83   20.53  25
   0  -8  -5  776.01    9.75  22
   0   8   5  810.47   12.49   8
   0  -8  -5  748.33   24.71  20
   0  -8  -5  948.79   13.56  11
   0  -8  -6 2639.58   23.27  38
   0  -8  -6 1171.26   52.16  37
   0  -8  -6 2395.35   18.43  34
   0  -8  -6 2741.17   18.69   5
   0   8   6 1789.60  201.43   1
   0   8   6 3211.03   27.15   2
   0  -8  -6 2839.64   32.23  33
   0   8   6 2764.58   27.73  32
   0  -8  -6 2808.86   38.90  31
   0   8   6 3137.82   35.49  15
   0  -8  -6 2824.08   23.36  29
   0  -8  -6 2938.97   32.38  25
   0  -8  -6 2489.16   16.54  22
   0   8   6 2472.11   20.62   8
   0   8   6 2476.21   47.55  13
   0  -8  -6 2619.52   22.12  11
   0  -8  -7   86.93    7.46  38
   0  -8  -7   89.26    5.29  34
   0  -8  -7   78.96    4.77   5
   0   8   7  100.93    7.85   2
   0   8   7  104.94   12.75  15
   0   8   7   57.59    9.55  32
   0  -8  -7   38.77    7.42  29
   0  -8  -7  112.50   19.97  25
   0   8   7   76.90    6.51   4
   0   8   7   75.57    7.12   8
   0  -8  -7   97.02    8.34  11
   0  -8  -7   83.38    4.69  22
   0   8   8   65.41   13.75  15
   0  -8  -8   70.17    8.35  38
   0  -8  -8   95.06   10.75  11
   0  -8  -8   73.50    4.24  22
   0  -8  -8   86.43    4.75   5
   0   8   8   68.83  195.13   1
   0   8   8   57.54    7.76   2
   0   8   8   69.99    7.11   8
   0  -8  -8   63.30    8.24  29
   0  -8  -8   66.61    4.93  34
   0  -8  -9  162.03    5.29  34
   0   8   9  168.15    8.34   8
   0  -8  -9  174.83    5.10   5
   0  -8  -9  170.89    4.58  22
   0  -9  13   36.42   14.77  19
   0  -9  13   57.37   20.18  16
   0  -9  12  565.31   18.87  16
   0  -9  12  488.83   16.06  19
   0  -9  11  114.15    6.37   9
   0   9 -11  113.99    8.94  11
   0  -9  11  120.73    5.29   7
   0  -9  11  117.67   13.36  26
   0  -9  10   46.81   14.08  14
   0   9 -10   30.77    9.25  38
   0  -9  10    7.01   10.98  26
   0   9 -10   31.52   25.82  24
   0  -9  10    9.52   10.83  19
   0  -9  10   14.32   11.67  16
   0   9 -10   25.74    9.70  33
   0   9 -10   25.21    7.18  29
   0  -9  10   20.58    5.04   9
   0  -9  10   20.85    4.13   7
   0   9 -10   31.06    6.38  11
   0  -9   9  248.82   15.89  14
   0   9  -9  610.69   12.01  38
   0   9  -9  681.18   10.85  29
   0  -9   9  723.02   17.97  26
   0   9  -9  626.63   22.72  24
   0  -9   9  185.57   12.74  19
   0   9  -9  657.54   28.60  18
   0  -9   9  300.92   15.33  16
   0   9  -9  572.14   12.82  33
   0  -9   9  558.56    9.73   9
   0  -9   9  580.46    9.56   7
   0   9  -9  584.26   10.23  11
   0   9  -8 2475.23   16.36  34
   0   9  -8 2746.45   16.43   5
   0  -9   8 1603.20   23.89  14
   0   9  -8 2233.22   22.61  33
   0   9  -8 2194.77   16.93  29
   0  -9   8 2718.45   29.87  26
   0   9  -8 2372.80   15.03  22
   0   9  -8 2318.68   33.06  24
   0  -9   8 2695.09   19.77   9
   0   9  -8 2309.48   20.21  38
   0  -9   8 2089.62   29.89  16
   0   9  -8 2552.11   38.38  18
   0   9  -8 2381.19   18.78  11
   0   9  -7  180.68    8.53  33
   0   9  -7  189.25    7.61  38
   0   9  -7  222.09    5.81   5
   0  -9   7  217.67    6.52   7
   0  -9   7  231.80    7.14   9
   0   9  -7  228.34    6.79  29
   0  -9   7  180.19   11.96  26
   0   9  -7  175.24   12.52  24
   0   9  -7  201.78    5.68  22
   0   9  -7  175.39    5.87  34
   0  -9   7  148.21   10.97  19
   0  -9   7  251.79   14.20  16
   0   9  -7  212.81   15.58  18
   0   9  -7  223.57    7.08  11
   0   9  -6   17.22    5.83  33
   0   9  -6   19.11    5.33  38
   0   9  -6   23.30    3.68   5
   0  -9   6   16.81    3.86   7
   0  -9   6   23.54    4.77   9
   0   9  -6   16.73    4.41  29
   0  -9   6   20.07    9.37  26
   0   9  -6   23.21    9.23  24
   0   9  -6   26.38    3.59  22
   0   9  -6   10.93    3.80  34
   0  -9   6   83.96   49.10   1
   0  -9   6   49.16   92.66   1
   0   9  -6   18.79   11.73  18
   0  -9   6   18.41    8.75  19
   0  -9   6   23.69    9.83  16
   0   9  -6   20.48    4.71  11
   0  -9   5  733.12    9.17   2
   0   9  -5  698.86   11.86  38
   0   9  -5  702.48   13.72  33
   0   9  -5  772.63    9.15  34
   0  -9   5  598.14   16.76  16
   0   9  -5  748.83   19.31  18
   0   9  -5  729.52    8.60   5
   0   9  -5  808.19   10.73  29
   0  -9   5  633.77   14.61  26
   0   9  -5  728.50   17.41  24
   0   9  -5  767.41    8.29  22
   0  -9   5  749.48   10.99   9
   0  -9   5  750.08    9.95   7
   0  -9   5  840.75   17.72  19
   0   9  -5  741.83   11.14  11
   0   9  -4 1402.26   16.15  38
   0   9  -4  508.01   25.47  39
   0   9  -4 1565.96   25.45  18
   0  -9   4 1702.40   24.21  16
   0   9  -4 1503.60   12.25  34
   0   9  -4 1431.65   19.02  33
   0   9  -4 1717.94   12.55   5
   0  -9   4  833.89   13.85  32
   0  -9   4 1243.72   11.52  32
   0   9  -4 1291.72   13.22  29
   0  -9   4 1335.82   19.59  26
   0   9  -4 1175.44   24.08  27
   0   9  -4 1522.09   23.20  24
   0   9  -4 1621.85   11.53  22
   0  -9   4 1617.45   13.58   7
   0  -9   4 1687.66   15.61   9
   0  -9   4  955.73   18.37  19
   0   9  -4  710.70   35.93  10
   0   9  -4 1590.07   15.60  11
   0   9  -3 2546.30   39.97  37
   0  -9   3 3149.12   31.67  16
   0   9  -3 2393.62   30.33  18
   0   9  -3 2044.93   14.33  34
   0   9  -3 2169.81   22.97  33
   0  -9   3 2747.49   22.47  32
   0   9  -3 2013.01   19.49  38
   0   9  -3 1245.79   37.83  39
   0   9  -3 2383.69   14.73   5
   0   9  -3  563.20   28.66  10
   0   9  -3 2145.53   18.11  11
   0   9  -3 2209.50   17.53  29
   0   9  -3 1541.19   27.94  27
   0  -9   3 2092.08   20.66  26
   0   9  -3 2220.88   13.50  22
   0   9  -3 2334.45   27.71  24
   0  -9   3 2193.61   15.37   7
   0  -9   3 2582.38   21.95   2
   0  -9   3 3295.27   30.17  19
   0  -9   2  699.34   12.11   2
   0   9  -2  987.15   30.80  39
   0   9  -2  703.67   12.23  38
   0   9  -2  710.10    8.70  34
   0  -9   2  953.16   15.19  32
   0   9  -2  692.44   14.41  33
   0  -9   2 1002.36   18.32  16
   0   9  -2  727.10   17.58  18
   0  -9   2 1060.34   15.43  37
   0   9  -2  736.78   24.47  37
   0   9  -2  697.24   24.70  32
   0   9  -2  734.86   11.06  11
   0   9  -2  699.81   10.87  29
   0   9  -2  663.29   22.02  27
   0   9  -2  768.32    8.21  22
   0   9  -2  786.45   17.21  24
   0   9  -2  681.92    8.31   5
   0  -9   2  710.68    8.76   7
   0   9  -2  651.07   18.28   2
   0  -9   2 1074.20   18.36  19
   0   9  -1 5320.59   42.76  18
   0   9  -1 4899.58   35.97  33
   0   9  -1 4507.56   37.42  13
   0  -9   1 4991.29   36.92  32
   0   9  -1 4319.30   46.05  32
   0   9  -1 5133.71   39.25   2
   0   9  -1 5556.83   52.97  27
   0   9  -1 5201.36   40.37  24
   0  -9   1 4801.54   20.29   7
   0   9  -1 2139.03   43.58  39
   0   9  -1 5902.50   54.81  37
   0  -9   1 2829.11   29.41  37
   0   9   0  166.83    7.84  38
   0  -9   0  211.02   12.65  37
   0   9   0  211.71   17.22  37
   0   9   0  134.95   12.19  18
   0  -9   0  138.98    5.27   5
   0   9   0  234.73    5.37   5
   0  -9   0  156.77    5.64  34
   0   9   0  230.44    5.51  34
   0   9   0  178.46   10.40  33
   0   9   0  147.97   14.78  13
   0   9   0  177.42   14.83  32
   0  -9   0  221.91   10.76  32
   0   9   0  163.26    6.57  11
   0   9   0  175.11    6.52  29
   0   9   0  213.62   17.33  27
   0   9   0  143.94   11.54  24
   0  -9   0  167.21    8.49   2
   0   9   0  130.29   10.30   2
   0   9   1  252.93    9.02  38
   0  -9  -1  285.91    9.77  38
   0   9   1  221.65   17.03  37
   0  -9  -1  300.99   14.62  37
   0   9   1  262.73   15.66  18
   0  -9  -1  230.75    6.16  34
   0   9   1  256.99    5.71   5
   0  -9  -1  264.09    6.11   5
   0   9   1  257.28   14.70  33
   0   9   1  280.44    6.13  34
   0  -9  -1  289.73   12.77  32
   0   9   1  276.15   15.60  32
   0   9   1  231.77   16.79  13
   0   9   1  269.97    8.76  11
   0   9   1  292.89   20.98  27
   0   9   1  288.68   15.04  24
   0  -9  -1  273.34   10.57   2
   0   9   1  259.90    4.98  22
   0   9   1  313.41   12.50   2
   0  -9  -2 1144.11   11.96  34
   0  -9  -2 1200.54   11.54   5
   0   9   2 1012.17    9.78   5
   0   9   2 1418.53   30.35  37
   0  -9  -2  728.13   22.40  37
   0   9   2 1098.75   10.40  34
   0   9   2 1091.24   28.10  13
   0  -9  -2  831.22   21.06  32
   0   9   2 1338.10   25.46  32
   0  -9  -2 1430.09   20.92   2
   0   9   2  706.06  279.19   1
   0   9   2 1467.86   22.16   2
   0  -9  -2 1120.67    9.46  22
   0   9   2 1165.24    8.87  22
   0   9   2 1169.97   14.16   8
   0  -9  -2 1307.95   16.39  38
   0   9   2 1281.93   18.22  38
   0   9   3  202.49   17.47  37
   0  -9  -3  110.99   17.38  37
   0  -9  -3  162.40    5.72   5
   0   9   3  165.38    5.21   5
   0   9   3  157.13   13.29  32
   0  -9  -3  139.57   14.40  32
   0   9   3  190.68   22.54  13
   0   9   3  153.29    5.16  34
   0  -9  -3  104.62   10.55  29
   0   9   3   73.21    9.36   2
   0  -9  -3  160.49    4.89  22
   0   9   3  167.54    8.37   8
   0  -9  -3  162.12    8.60  38
   0  -9  -3  148.38    5.95  34
   0  -9  -3  178.15   11.18   2
   0   9   3  269.31  256.62   1
   0   9   4 6814.47   50.80  32
   0  -9  -4 6748.12   57.68  32
   0  -9  -4 3569.87   50.40  37
   0   9   4 2983.76   37.26  37
   0  -9  -4 4312.68   28.70  29
   0   9   4 4974.21  315.83   1
   0  -9  -4 5836.59   44.98   2
   0   9   4 5272.85   37.59   2
   0  -9  -4 5277.49   21.68  22
   0   9   4 4978.57   27.78   8
   0   9   4 4575.61   56.78  13
   0  -9  -4 5222.97   32.15  38
   0   9   5  121.39   39.56  13
   0  -9  -5  114.37    5.26   5
   0   9   5   87.68   18.04  37
   0  -9  -5   32.75   31.57  37
   0  -9  -5  127.88   25.07  32
   0   9   5  105.32   11.21  32
   0  -9  -5   71.87    5.08  34
   0  -9  -5   68.65    8.10  38
   0  -9  -5   80.20    4.51  22
   0  -9  -5  185.84   19.84   2
   0   9   5   17.85  245.06   1
   0   9   5  138.13    9.30   2
   0  -9  -5   90.39   10.14  29
   0   9   5   86.61   12.72  15
   0   9   5   97.98    7.97   8
   0   9   6  163.39   12.58  32
   0  -9  -6  251.36   12.53  29
   0   9   6  554.89   18.28  15
   0  -9  -6  427.62    6.85  22
   0  -9  -6  478.79    8.56  34
   0  -9  -6  508.17   12.60  38
   0  -9  -6  404.74    7.70   5
   0   9   6  530.16   12.64   2
   0   9   6  269.99  251.63   1
   0   9   6  431.07   10.70   8
   0  -9  -7    7.91    3.47  22
   0   9   7    3.80    7.22   2
   0   9   7   39.56  266.56   1
   0  -9  -7   23.75    9.97  38
   0  -9  -7    3.48    3.74  34
   0  -9  -7    0.88    3.45   5
   0   9   7   21.08   14.29  15
   0  -9  -8   76.48    4.03   5
   0  -9  -8   84.99    4.04  22
   0 -10  12 2380.87   28.06  19
   0 -10  12 2559.03   33.22  16
   0 -10  11   59.26    4.29   7
   0  10 -11   70.77    9.17  11
   0 -10  11   63.32    6.08   9
   0 -10  11   59.28   13.85  16
   0  10 -10   99.62   36.14  24
   0 -10  10  116.51   14.46  16
   0 -10  10   80.57   13.11  19
   0 -10  10   90.26    5.02   7
   0 -10  10   99.76    5.85   9
   0  10 -10  111.57   10.95  38
   0  10 -10  125.00   13.23  33
   0  10 -10  100.18    7.33  11
   0  10  -9  362.39   12.86  33
   0  10  -9  377.90    9.07  29
   0 -10   9  333.67   15.26  26
   0  10  -9  370.18   24.67  24
   0  10  -9  368.63    7.42  22
   0 -10   9  349.75    8.25   9
   0 -10   9  331.77    7.66   7
   0  10  -9  339.25    7.66   5
   0 -10   9  188.19   14.90  16
   0  10  -9  330.63   35.71  18
   0 -10   9  133.42   12.72  19
   0  10  -9  321.09   10.58  38
   0  10  -9  304.20    7.69  34
   0  10  -9  327.02    8.81  11
   0  10  -8  165.86    9.88  33
   0  10  -8  174.94    8.46  38
   0  10  -8  148.70    7.07  29
   0 -10   8  203.27   13.04  26
   0  10  -8  150.43   17.40  24
   0  10  -8  155.70    5.37  22
   0  10  -8  151.60    6.08  34
   0 -10   8  261.34   15.62  16
   0  10  -8  160.26   23.33  18
   0 -10   8  261.48   12.61  19
   0  10  -8  150.44    5.68   5
   0 -10   8  164.44    6.64   9
   0 -10   8  137.04    5.82   7
   0  10  -8  142.77    6.97  11
   0  10  -7  655.73   14.53  33
   0  10  -7  658.93   12.69  38
   0  10  -7  596.97    8.42   5
   0 -10   7  572.27    9.26   7
   0 -10   7  604.06   10.35   9
   0  10  -7  567.35   10.17  29
   0 -10   7  694.98   17.08  26
   0  10  -7  603.85   20.08  24
   0  10  -7  523.68    7.67  22
   0  10  -7  573.88    8.64  34
   0 -10   7  644.68   16.87  19
   0  10  -7  636.91   23.64  18
   0  10  -7  610.97   11.00  11
   0  10  -6  129.13    5.18  34
   0 -10   6  135.19   61.48   1
   0 -10   6   59.83  127.28   1
   0  10  -6  127.36    8.94  33
   0 -10   6  164.66   12.94  16
   0  10  -6  136.21   15.93  18
   0  10  -6  131.56    7.46  38
   0  10  -6  125.83    5.03   5
   0  10  -6  102.14    5.90  29
   0 -10   6  141.49   12.12  26
   0  10  -6  116.99   12.86  24
   0  10  -6  112.62    4.54  22
   0 -10   6  143.89    6.35   9
   0 -10   6  123.67    5.23   7
   0 -10   6  102.55   11.31  19
   0  10  -6  114.30    6.33  11
   0  10  -5   38.36    5.76  38
   0  10  -5   28.67    7.53  33
   0  10  -5   23.71    4.07  34
   0 -10   5   19.17   11.13  16
   0  10  -5   37.13   13.63  18
   0  10  -5   14.05    3.47   5
   0  10  -5   17.11    4.91  11
   0 -10   5   33.70   11.31  26
   0  10  -5   35.25    5.04  29
   0  10  -5   34.30   10.38  24
   0  10  -5   14.82    3.41  22
   0 -10   5    7.73    3.67   7
   0 -10   5   23.67    4.67   9
   0 -10   5   36.62   10.18  19
   0 -10   5    7.75    4.39   2
   0  10  -4  654.52   12.60  38
   0  10  -4  714.55    9.55  34
   0 -10   4  813.78   20.27  16
   0  10  -4  813.68   21.34  18
   0  10  -4  680.93   15.02  33
   0  10  -4  767.78    9.40   5
   0 -10   4  494.42    6.67  32
   0 -10   4  303.37    8.17  32
   0  10  -4  718.52   11.81  11
   0  10  -4  473.70    9.86  29
   0  10  -4  737.02    8.61  22
   0  10  -4  707.47   18.72  24
   0 -10   4  814.05   11.90   9
   0 -10   4  766.49    9.81   7
   0 -10   4  758.19   17.20  19
   0 -10   4  822.40   12.38   2
   0  10  -3  127.97    4.80  34
   0  10  -3   51.75    8.31  33
   0 -10   3   59.02    6.35  32
   0 -10   3   63.53   10.54  16
   0  10  -3   97.58   13.16  18
   0  10  -3   55.18    5.62  11
   0  10  -3   53.77   20.95  27
   0  10  -3   46.94    5.50  29
   0  10  -3   38.37   10.42  24
   0  10  -3   57.65    3.90  22
   0 -10   3   76.40    9.02  19
   0 -10   3   76.86    7.48   2
   0  10  -3  120.68    4.70   5
   0 -10   3   69.64    5.67   9
   0 -10   3   62.81    4.37   7
   0  10  -3   48.94    6.24  38
   0  10  -3   74.37   30.40  39
   0  10  -2  280.57   11.84  33
   0 -10   2  290.43   10.61  32
   0  10  -2  267.85   15.51  18
   0 -10   2  344.50   15.33  16
   0 -10   2  209.82    8.98   2
   0  10  -2  487.27   28.02  37
   0 -10   2   90.36    8.98  37
   0  10  -2  211.96    7.68  11
   0  10  -2  302.37   22.39  27
   0  10  -2  305.95    8.73  29
   0  10  -2  246.02    5.24  22
   0  10  -2  251.78   14.05  24
   0 -10   2  188.91   11.28  19
   0 -10   2  189.50    5.69   7
   0  10  -2  294.44    9.79  38
   0  10  -1 5971.74   43.51  33
   0 -10   1 6382.71   42.38  32
   0 -10   1 6442.27   46.15  16
   0  10  -1 5022.87   46.11  18
   0  10  -1 5557.92   35.11  38
   0  10  -1 5192.10   55.04  32
   0  10  -1 5489.17   30.53  11
   0  10  -1 5937.35   63.81  27
   0  10  -1 6015.90   47.87  24
   0  10  -1 6927.64   51.16   2
   0 -10   1 7996.90   45.62  37
   0  10  -1 7008.25   66.82  37
   0 -10   1 7310.94   45.51  19
   0 -10   0 1691.11   26.10  37
   0  10   0 1684.49   36.90  37
   0  10   0 1502.13   18.98  38
   0  10   0 1465.29   29.24  18
   0  10   0 1536.45   26.37  33
   0  10   0 1418.36   12.37  34
   0  10   0 1347.35   11.78   5
   0  10   0  821.27   27.64  32
   0 -10   0 1547.14   24.25  32
   0  10   0 1358.11   16.24  11
   0  10   0 1696.81   15.89  29
   0  10   0 1522.45   36.62  27
   0  10   0 1628.37   28.13  24
   0  10   0 1417.98   10.76  22
   0 -10   0 1233.24   20.69  19
   0 -10   0 1345.55   19.51   2
   0  10   0 1820.23   27.13   2
   0 -10  -1 1364.74   12.00  34
   0  10   1 1380.13   15.21  29
   0  10   1 1223.90   23.16   2
   0 -10  -1 2502.58   27.04   2
   0 -10  -1 1833.98   25.44  19
   0  10   1 1734.24   11.01  22
   0  10   1 1450.85   19.41  38
   0 -10  -1 1686.32   12.19   5
   0  10   1 1497.64   12.26   5
   0 -10  -1 2057.20   29.19  32
   0  10   1 1329.85   28.70  32
   0  10   1 1361.72   11.94  34
   0 -10  -1 1165.55   24.90  37
   0  10   1 1684.10   35.55  37
   0 -10  -2 1471.07   12.52  34
   0  10   2  778.51   27.41  37
   0 -10  -2 1164.34   28.75  37
   0  10   2 1784.96   25.56   2
   0  10   2 1334.80   11.03   5
   0 -10  -2 1367.17   11.68   5
   0  10   2 1399.34   11.22  34
   0 -10  -2 1668.62   24.85   2
   0 -10  -2 1983.24   29.86  32
   0  10   2  990.07   24.55  32
   0  10   3   -0.55    8.59   2
   0 -10  -3   12.73   11.28   2
   0  10   3   34.33   20.06  37
   0 -10  -3   39.57   20.59  37
   0 -10  -3    6.70    4.04   5
   0 -10  -3   24.29   14.13  32
   0  10   3   14.95   12.41  32
   0 -10  -3    3.69    4.36  34
   0  10   4 1159.22   19.24   2
   0 -10  -4 1381.08   26.64   2
   0  10   4  854.97  399.15   1
   0 -10  -4  936.08   10.52  34
   0 -10  -4  466.03   34.36  37
   0  10   4  941.95   28.72  37
   0  10   4 1088.03   22.53  32
   0 -10  -4  966.04   29.55  32
   0 -10  -4  934.93   10.15   5
   0 -10  -5  563.53    8.23  34
   0 -10  -5  553.04    7.86   5
   0 -10  -5  662.42   33.90  32
   0  10   5  485.46   15.99  32
   0  10   5  797.50   20.35  15
   0  10   5  322.93  397.71   1
   0  10   5  667.14   14.68   2
   0  10   6   36.65  424.42   1
   0  10   6   34.12    8.65   2
   0  10   6   58.09   14.76  15
   0  10   6   46.25   15.85  32
   0 -10  -6   15.04    3.94  34
   0 -10  -6   23.21    3.90   5
   0 -10  -7  128.79    4.45   5
   0 -10  -7  112.52    4.94  34
   0 -11  12 1949.34   13.17   7
   0 -11  12 1559.88   26.29  19
   0  11 -11   19.88   10.27  11
   0 -11  11   14.53    6.17   9
   0  11 -11   25.38   10.89  29
   0 -11  11   42.59   21.61  16
   0 -11  11   23.10   14.07  19
   0 -11  11    8.39    3.38   7
   0  11 -10  382.04   10.29  11
   0 -11  10  399.60    8.29   9
   0 -11  10  383.22    7.16   7
   0  11 -10  382.03   19.93  33
   0  11 -10  417.12    7.77  22
   0  11 -10  417.24   10.55  29
   0 -11  10  379.72   21.21  16
   0  11 -10  362.77   14.16  38
   0  11  -9    0.44    5.83  11
   0  11  -9   17.92   30.61  24
   0  11  -9    6.16    4.22  22
   0 -11   9    3.05    3.67   7
   0 -11   9    6.09    4.71   9
   0  11  -9   19.90   12.24  33
   0  11  -9    4.45    6.19  29
   0 -11   9   34.91   15.06  16
   0 -11   9    9.19   12.12  19
   0  11  -9   15.10    8.47  38
   0  11  -8 1015.70   13.89  11
   0  11  -8 1105.67   30.78  24
   0  11  -8  921.39   10.01  22
   0  11  -8  980.97   10.64   5
   0 -11   8  904.28   11.09   7
   0 -11   8 1003.18   12.64   9
   0  11  -8 1008.64   19.25  33
   0  11  -8 1075.30   11.49  34
   0  11  -8  796.59   12.38  29
   0 -11   8  839.12   22.05  26
   0  11  -8  974.78   41.47  18
   0  11  -8 1059.26   16.02  38
   0  11  -7  661.13   11.77  11
   0 -11   7  569.88   20.60  26
   0  11  -7  553.30   10.59  29
   0  11  -7  568.90    8.11  22
   0  11  -7  660.90   23.71  24
   0  11  -7  628.99    8.78   5
   0 -11   7  650.56    9.60   7
   0 -11   7  698.46   10.97   9
   0  11  -7  487.05   14.94  33
   0  11  -7  596.98    8.94  34
   0  11  -7  645.55   13.40  38
   0 -11   7  387.39   14.81  19
   0  11  -7  680.10   30.43  18
   0 -11   7  778.84   21.69  16
   0  11  -6   44.59    5.88  11
   0  11  -6   38.10    5.71  29
   0  11  -6   54.34   15.44  24
   0  11  -6   36.37    3.93  22
   0 -11   6   48.83    5.27   9
   0 -11   6   48.84    4.37   7
   0  11  -6   49.05    4.34   5
   0 -11   6   47.67   70.24   1
   0 -11   6   39.80  136.77   1
   0  11  -6   43.19    9.07  33
   0  11  -6   28.31    4.24  34
   0 -11   6   31.60   14.13  16
   0 -11   6   39.71   11.70  19
   0  11  -6   85.26   21.49  18
   0  11  -6   30.26    6.32  38
   0  11  -5  172.53    8.78  38
   0  11  -5  152.54    7.15  11
   0  11  -5  227.30    7.98  29
   0  11  -5  157.64    4.93  22
   0  11  -5  196.67   16.18  24
   0  11  -5  140.03    5.12   5
   0 -11   5  150.73    5.42   7
   0 -11   5  170.44    6.69   9
   0 -11   5  166.92   14.87  16
   0  11  -5  225.48   20.38  18
   0  11  -5  164.45    5.51  34
   0  11  -5  199.03   11.56  33
   0 -11   5  285.12   14.47  19
   0 -11   5  135.56    5.85   2
   0  11  -4   41.64    6.87  38
   0  11  -4   49.99    9.31  33
   0  11  -4   41.82    4.06  34
   0  11  -4   38.92    5.45  11
   0  11  -4   33.97    5.91  29
   0  11  -4   60.31   14.21  24
   0  11  -4   41.82    3.55  22
   0 -11   4   46.67    4.16   7
   0  11  -4   48.77    4.07   5
   0 -11   4   48.92    5.36   9
   0 -11   4   52.82   13.59  16
   0  11  -4   56.34   17.77  18
   0 -11   4   46.46   10.01  19
   0 -11   4   47.44    5.71   2
   0  11  -3   87.09    4.39   5
   0 -11   3  131.45   13.89  16
   0  11  -3  111.08   19.38  18
   0  11  -3  114.22   11.60  33
   0  11  -3  111.57    4.70  34
   0  11  -3  133.38    8.12  38
   0 -11   3   93.21    6.97  32
   0  11  -3  109.33    7.00  11
   0  11  -3  131.99    7.30  29
   0  11  -3  107.43   14.86  24
   0  11  -3   93.82    4.01  22
   0 -11   3  116.41    6.11   9
   0 -11   3  110.56    5.18   7
   0 -11   3   92.84    7.16   2
   0 -11   3  137.89   11.86  19
   0 -11   2 1209.59   18.45  32
   0  11  -2  987.03   10.79  34
   0  11  -2 1175.37   22.90  33
   0  11  -2 1209.75   17.75  38
   0 -11   2 1512.00   21.04   2
   0  11  -2 1220.07   15.92  11
   0  11  -2 1224.80   14.49  29
   0  11  -2 1393.96   27.90  24
   0  11  -2 1572.03   48.94  37
   0  11  -2 1126.09   10.98   5
   0 -11   2 1461.08   23.09  19
   0  11  -2 1145.02   10.26  22
   0  11  -2 1387.30   32.52  18
   0 -11   2 1267.09   25.13  16
   0  11  -1  537.50   20.42  33
   0  11  -1  469.41    7.73  34
   0 -11   1  639.17   15.62  32
   0  11  -1  449.02   20.44   2
   0 -11   1  158.50   11.32   2
   0  11  -1  564.26   13.26  38
   0  11  -1  430.80   30.23  32
   0  11  -1  440.78   10.87  11
   0  11  -1  548.55   10.60  29
   0  11  -1  552.00   23.81  24
   0 -11   1  519.42   16.63  19
   0  11  -1  419.96    6.43  22
   0  11  -1  399.53    7.21   5
   0 -11   1  244.81   17.14  16
   0  11  -1  459.93   30.30  18
   0 -11   1  205.01   13.90  37
   0  11  -1  466.69   36.31  37
   0  11   0 4942.43   27.31  29
   0 -11   0 4334.62   37.58  32
   0  11   0 4146.58   41.18   2
   0 -11   0 4696.29   38.24   2
   0  11   0 4906.26   34.77  38
   0 -11   0 5105.32   44.36  16
   0  11   0 5747.74   58.59  32
   0  11   0 4832.11   18.68  22
   0 -11   0 3890.04   37.22  19
   0  11   0 3972.51   60.90  37
   0 -11   0 4146.31   38.35  37
   0  11   1  461.89    7.22  34
   0 -11  -1  370.23   15.32  32
   0  11   1  500.51   17.36   2
   0 -11  -1  515.65   15.32   2
   0  11   1  491.71   16.16  38
   0 -11  -1  602.82   17.42  19
   0  11   1  367.66    5.63  22
   0 -11  -1  313.03   19.12  16
   0  11   1  411.44    6.89   5
   0  11   1  618.04   24.88  32
   0  11   1  522.53   31.86  37
   0 -11  -1  500.09   20.07  37
   0  11   2 3890.61   17.21  34
   0 -11  -2 5934.09   47.77  32
   0 -11  -2 4252.41   38.47   2
   0  11   2 5262.42   41.86   2
   0 -11  -2 5308.80   41.54  19
   0  11   2 4798.07   18.62   5
   0  11   2 3605.56   42.62  32
   0 -11  -2 6178.22   52.00  37
   0  11   2 4707.82   57.87  37
   0 -11  -3   52.39   15.65  19
   0 -11  -3   52.75   14.60   2
   0  11   3   41.17   10.38   2
   0 -11  -3   56.18   27.85  37
   0  11   3   79.90   31.83  37
   0  11   3   69.72   15.80  32
   0 -11  -3   59.93   16.36  32
   0  11   4  342.09   13.22   2
   0 -11  -4  352.79   23.75   2
   0  11   4  375.16   18.13  32
   0 -11  -4  364.68   26.34  32
   0  11   5  101.91   16.96  15
   0  11   5  120.23   20.16  32
   0  11   5  103.88   11.13   2
   0  12 -11   49.38   12.40  29
   0 -12  11   36.80    3.59   7
   0  12 -10  150.27    6.64   5
   0  12 -10  130.24   16.70  38
   0 -12  10  128.17    4.71   7
   0 -12  10  126.27    6.19   9
   0  12 -10  157.13    8.39  29
   0  12 -10  157.01    6.95  34
   0 -12  10  142.65   17.34  19
   0  12 -10  151.51    9.67  11
   0  12  -9    8.52    6.59  11
   0  12  -9    6.16    3.48  22
   0 -12   9    3.18    3.38   7
   0 -12   9    0.57    4.44   9
   0  12  -9   31.73    9.84  38
   0  12  -9   10.78    6.65  29
   0  12  -9   24.27   19.46  33
   0  12  -9    6.46    4.57  34
   0 -12   9   23.52   13.59  19
   0  12  -9    8.38    4.46   5
   0  12  -8  404.80   10.05  11
   0  12  -8  415.44    6.72  22
   0 -12   8  443.29    8.82   9
   0 -12   8  403.36    7.24   7
   0  12  -8  462.91   12.47  38
   0  12  -8  461.59    7.86  34
   0  12  -8  454.34   18.37  33
   0 -12   8  468.81   17.25  19
   0  12  -8  446.85    7.46   5
   0  12  -7 2393.87   20.75  11
   0  12  -7 1427.67   37.49  24
   0  12  -7 2314.33   14.40  22
   0 -12   7 2473.30   17.08   7
   0 -12   7 2509.00   19.26   9
   0  12  -7 2413.73   23.54  38
   0  12  -7 1594.12   16.88  29
   0  12  -7 2325.81   16.07  34
   0  12  -7 2030.98   27.54  33
   0 -12   7 2384.56   34.18  16
   0 -12   7 2781.02   31.95  19
   0  12  -7 2182.40   14.93   5
   0  12  -6   15.44    5.83  11
   0  12  -6    4.11    5.72  29
   0  12  -6    3.79    3.17  22
   0  12  -6   50.72   22.47  24
   0 -12   6   14.68    3.66   7
   0 -12   6   15.48    4.66   9
   0  12  -6   -4.00    7.08  38
   0  12  -6   16.51   12.05  33
   0  12  -6   15.06    3.95  34
   0  12  -6   14.76    3.45   5
   0 -12   6   48.99   18.05  16
   0 -12   6   22.92   11.75  19
   0  12  -5   35.01    6.16  11
   0  12  -5   35.94    5.95  29
   0  12  -5   23.86    3.49  22
   0  12  -5   73.75   20.72  24
   0 -12   5   41.44    4.02   7
   0 -12   5   39.52    5.08   9
   0  12  -5   30.49    7.30  38
   0  12  -5   53.12    4.34  34
   0  12  -5   30.21   12.26  33
   0  12  -5   79.85   35.96  18
   0 -12   5    6.84   11.32  19
   0 -12   5   22.66   17.36  16
   0  12  -5   52.63    4.22   5
   0 -12   5   25.19  101.87   1
   0 -12   4 1795.52   31.36  16
   0  12  -4 1289.23   43.24  18
   0  12  -4 1183.38   11.52   5
   0  12  -4 1199.80   16.11  11
   0  12  -4 1255.21   15.00  29
   0  12  -4 1366.01   31.96  24
   0  12  -4 1076.86    9.93  22
   0 -12   4  974.47   21.38  19
   0  12  -4 1289.92   18.49  38
   0  12  -4 1014.77   11.11  34
   0  12  -4 1067.63   23.29  33
   0 -12   4 1241.84   11.56   7
   0 -12   4 1201.92   14.28   9
   0 -12   4  837.80   12.78   2
   0  12  -3  170.66   40.29  18
   0 -12   3  160.73   19.94  16
   0  12  -3  132.71    5.02   5
   0  12  -3  120.20    8.70  38
   0  12  -3  123.13    7.50  11
   0  12  -3  132.82    6.93  29
   0  12  -3  134.86   24.48  24
   0 -12   3  133.52    6.29   9
   0  12  -3  162.55   17.06  33
   0  12  -3  106.21    4.90  34
   0  12  -3  122.74    4.30  22
   0 -12   3  203.89   14.15  19
   0 -12   3  146.50    8.14   2
   0 -12   2  424.44   23.40  16
   0  12  -2  379.00    7.13  34
   0  12  -2  417.06   25.84  33
   0  12  -2  402.79   12.48  38
   0 -12   2  370.75   10.94  32
   0 -12   2  281.81   15.49  19
   0  12  -2  442.03    6.58  22
   0  12  -2  472.87   12.10  11
   0  12  -2  420.76    9.74  29
   0  12  -2  494.53   33.11  24
   0  12  -2  391.35    7.08   5
   0 -12   2  588.55   12.87   2
   0 -12   2  348.90    8.70   9
   0 -12   1  100.74    9.63  32
   0  12  -1  111.28   10.09  38
   0 -12   1   92.47    5.70   9
   0  12  -1  127.79    8.26  29
   0  12  -1   63.83   52.63  37
   0  12  -1   93.43    4.46   5
   0  12  -1   84.18    4.48  34
   0  12  -1  106.46    4.01  22
   0 -12   1  114.81   13.39  19
   0  12   0   23.44    3.67   5
   0  12   0   71.41   48.12  37
   0  12   0   57.00   13.61  38
   0  12   0   75.42   30.25  32
   0  12   0   54.65   19.17   2
   0 -12   0   52.85   13.75  19
   0  12   0   33.74    3.62  22
   0  12   0   37.69    3.77  34
   0 -12   0   38.27   10.70  32
   0  12   1  905.82   33.07  32
   0  12   1  940.43    8.87   5
   0  12   1 1046.87   24.51   2
   0 -12  -1 1047.16   21.33  32
   0  12   1  897.04    8.74  34
   0  12   2  991.89   22.16   2
   0  12   2  897.65   29.60  32
   0  12   3   69.05   15.26  15
   0  12   3   90.73   23.06  32
   0 -12  -3   96.85   16.06   2
   0 -12  -3   83.43   23.18  32
   0  12   3  113.47   14.61   2
   0  12   4  472.18   24.22  15
   0  12   4  499.03   17.89   2
   0  13 -10  116.09   10.12  29
   0  13 -10  129.62    4.82  22
   0 -13  10  120.52    4.44   7
   0  13  -9  159.06    9.66  11
   0 -13   9  140.09    4.75   7
   0 -13   9  127.79    5.66   9
   0  13  -9  147.54    4.58  22
   0  13  -9  122.97    5.27  34
   0  13  -9  135.49    7.62  29
   0  13  -9  129.53   15.12  38
   0  13  -9  136.26    5.27   5
   0  13  -8   53.43    7.74  11
   0 -13   8   45.30    4.77   9
   0 -13   8   50.06    3.94   7
   0  13  -8   58.62    3.64  22
   0  13  -8   45.81    4.27  34
   0  13  -8   46.08    6.40  29
   0  13  -8   67.42   10.59  38
   0  13  -8   53.08    4.10   5
   0  13  -7  306.22    9.54  11
   0 -13   7  360.60    7.68   9
   0 -13   7  315.53    6.38   7
   0  13  -7  321.22    5.77  22
   0  13  -7  289.56    6.26  34
   0 -13   7  300.31   16.95  19
   0  13  -7  268.35    8.24  29
   0  13  -7  319.41   11.77  38
   0  13  -7  366.14    6.68   5
   0  13  -6   20.51    6.46  11
   0  13  -6   22.87    5.33  29
   0 -13   6   24.90    4.73   9
   0 -13   6   40.43    4.24   7
   0  13  -6   18.12    3.16  22
   0  13  -6   14.43    3.80  34
   0  13  -6   28.08   22.15  33
   0  13  -6   19.36    3.65   5
   0  13  -6   23.15    7.99  38
   0  13  -5    8.05    6.97  11
   0  13  -5    2.53    5.39  29
   0 -13   5    3.19    4.22   9
   0 -13   5    5.44    4.63   7
   0  13  -5    4.38    3.07  22
   0 -13   5   26.86  122.02   1
   0  13  -5    0.25    3.38  34
   0  13  -5   26.12   22.83  33
   0 -13   5   21.96   14.86  19
   0  13  -5    0.25    3.42   5
   0  13  -5    2.78    7.75  38
   0  13  -4   24.33    5.82  29
   0 -13   4   20.66    4.43   9
   0 -13   4   58.80   15.99  19
   0  13  -4   19.05    3.19  22
   0  13  -4   27.19    3.68   5
   0 -13   4   23.71  148.22   1
   0  13  -4   16.34    3.63  34
   0  13  -4   26.68   28.34  33
   0  13  -4   31.45    7.53  11
   0  13  -4   20.18    8.26  38
   0  13  -3  108.21    7.21  29
   0 -13   3  104.84    5.54   9
   0  13  -3  104.72    3.87  22
   0 -13   3  173.98   17.15  19
   0  13  -3   77.50    4.11   5
   0  13  -3  135.63   10.70  11
   0  13  -3  138.60   10.30  38
   0 -13   3  138.89    8.59   2
   0  13  -3  103.28    4.48  34
   0  13  -2   30.36    9.12  29
   0  13  -2   11.30    3.44  34
   0  13  -2    7.26    2.92  22
   0  13  -2    6.96    3.36   5
   0 -13   2   17.39    4.48   9
   0  13  -2   35.92   10.72  38
   0 -13   2   22.97    7.57   2
   0 -13   1  112.41   11.97  32
   0  13  -1  109.81    4.33  34
   0  13  -1  112.63    4.07  22
   0 -13   1  155.03   21.54  19
   0  13  -1  122.05    4.46   5
   0 -13   1  141.87    9.70   2
   0  13  -1  123.91   17.78  38
   0 -13   1  122.95    5.80   9
   0  13   0   16.39    3.88  34
   0 -13   0   18.90    4.34   9
   0 -13   0   28.48    9.06   2
   0  13   0   21.50    3.81   5
   0 -13  -1   48.25   18.13  32
   0 -13  -1   77.74    4.79   9
   0 -13  -2    5.81    4.00   9
   0 -13  -2   26.96   16.84   2
   0 -13  -3 1085.79   10.36   9
   0  14  -8   34.38    3.24  22
   0  14  -8   39.51    3.86   5
   0  14  -8   25.64    3.92  34
   0  14  -8   41.25    7.92  29
   0 -14   8   26.01    4.73   9
   0 -14   7  122.78    5.38   9
   0  14  -7  130.70    3.98  22
   0  14  -7  129.87    4.45   5
   0  14  -7  144.17    4.62  34
   0  14  -7  151.75   12.24  11
   0  14  -7  108.70    7.48  29
   0  14  -7  159.18   14.47  38
   0 -14   6   12.43    3.93   9
   0  14  -6    4.63    2.78  22
   0  14  -6   11.17    3.12   5
   0  14  -6    9.93    3.38  34
   0  14  -6   26.93   11.15  11
   0  14  -6   17.83    6.60  29
   0  14  -6   24.70   11.50  38
   0 -14   5  708.35    9.59   9
   0  14  -5  746.39    7.25  22
   0  14  -5  649.50    7.60   5
   0  14  -5  736.57    8.27  34
   0  14  -5  696.03   16.96  11
   0  14  -5  767.74   17.02  38
   0  14  -4   63.62    3.29  22
   0  14  -4   48.93    3.61   5
   0  14  -4   68.76    3.92  34
   0 -14   4   64.01    4.71   9
   0  14  -4   89.78    9.07  29
   0  14  -4   89.26   13.69  38
   0  14  -3    3.55    2.99   5
   0  14  -3    4.90    3.04  34
   0  14  -3   -2.01    2.84  22
   0 -14   3    4.56    3.76   9
   0  14  -2  115.34    4.04   5
   0  14  -2   95.83    3.92  34
   0  14  -1  178.74    5.31  34
   0 -14   1  232.69    6.01   9
   0 -14   0  830.31    9.26   9
   1 -14  -1  341.79    6.64   9
   1 -14   0  131.32    5.14   9
  -1  14  -1  150.56    4.57   5
   1 -14   1  166.72    5.62   9
   1 -14   2   71.12   12.26   2
   1 -14   2   64.88   27.50  19
  -1  14  -2   50.67    3.59  34
   1 -14   2   63.78    4.67   9
  -1  14  -2   52.44    3.85  22
  -1  14  -2   63.43    3.66   5
  -1  14  -3  261.53    5.29   5
  -1  14  -3  235.31    5.07  34
   1 -14   3  284.75    6.85   9
  -1  14  -3  278.33   16.59  38
  -1  14  -3  224.97    4.33  22
   1 -14   3  228.82   24.26  19
  -1  14  -4   89.53   15.57  11
   1 -14   4   86.35    5.03   9
   1 -14   4  114.03   21.91  19
  -1  14  -4   72.61    3.57  22
  -1  14  -4   85.48    3.99   5
  -1  14  -4   85.24    3.97  34
  -1  14  -4  109.01   11.99  38
  -1  14  -4   63.89    8.10  29
  -1  14  -5  338.94   13.40  11
   1 -14   5  365.04    7.48   9
   1 -14   5  361.08   21.24  19
  -1  14  -5  364.65    6.08   5
  -1  14  -5  333.95    5.98  34
  -1  14  -5  379.87   14.09  38
  -1  14  -5  375.17    9.31  29
  -1  14  -6 1119.14   16.57  11
  -1  14  -6 1116.09    8.85  22
  -1  14  -6 1115.19    9.93  34
  -1  14  -6 1108.76   18.48  38
   1 -14   7  196.57    5.87   9
  -1  14  -7  196.89    4.46  22
   1 -14   7  222.00   23.76  19
  -1  14  -7  190.64   13.77  38
  -1  14  -7  212.08   12.06  11
  -1  14  -7  190.88    4.99   5
  -1  14  -7  172.40    4.82  34
  -1  14  -8  174.06    5.04  34
  -1  14  -8  181.98    4.42  22
  -1  14  -8  171.98    8.36  29
  -1  14  -8  176.25    5.00   5
   1 -14   8  190.19    5.69   9
   1 -13  -3  674.65    8.79   9
   1 -13  -2  331.39   16.71   2
   1 -13  -2  282.86    6.72   9
   1 -13  -1  121.39   15.93  32
   1 -13  -1   97.44    5.25   9
   1 -13  -1  139.70   23.19  19
   1 -13  -1  150.99   11.36   2
   1 -13   0  102.26    9.46   2
  -1  13   0   84.14    4.20  34
  -1  13   0   71.38    4.02   5
   1 -13   0   82.37    5.06   9
   1 -13   0   91.24   12.67  32
  -1  13  -1   83.60   14.58  38
   1 -13   1   60.67    4.98   9
   1 -13   1   75.02    8.45   2
  -1  13  -1   54.57    3.82  34
  -1  13  -1   73.79    4.09   5
   1 -13   1   72.48   10.86  32
   1 -13   1   68.68   15.57  19
  -1  13  -1   74.65    3.66  22
  -1  13  -2   41.76   10.30  38
   1 -13   2   35.12    4.72   9
   1 -13   2   22.40    7.53   2
  -1  13  -2   30.21    3.64  34
   1 -13   2   31.34   13.32  19
  -1  13  -2   25.07    3.47   5
  -1  13  -2   32.26    3.28  22
  -1  13  -2   38.83    7.71  29
  -1  13  -3  645.65   13.54  11
   1 -13   3  638.74   10.22   9
  -1  13  -3  629.27    7.36  22
   1 -13   3  669.43   19.90  19
  -1  13  -3  644.64    8.31   5
   1 -13   3  645.26   11.38   2
   1 -13   4  258.64    7.22   9
   1 -13   4  238.85   15.97  19
  -1  13  -4  267.80    5.41  22
  -1  13  -4  279.21   10.09  11
  -1  13  -4  215.41    5.79   5
  -1  13  -4  208.29    7.73  29
  -1  13  -4  264.01   11.09  38
  -1  13  -4  235.30    6.00  34
  -1  13  -4  274.93   25.79  33
  -1  13  -5  355.90   22.95  33
  -1  13  -5  347.65    6.89  34
  -1  13  -5  373.49    8.95  29
   1 -13   5  351.17    8.15   9
  -1  13  -5  346.08    6.11  22
  -1  13  -5  342.42   10.33  11
  -1  13  -5  381.84    6.90   5
  -1  13  -5  349.86   11.55  38
  -1  13  -6  241.82   22.14  33
  -1  13  -6  280.27    6.25  34
   1 -13   6  326.18    7.66   9
   1 -13   6  304.23    6.39   7
  -1  13  -6  276.05    5.46  22
  -1  13  -6  283.78    9.53  11
  -1  13  -6  301.78    6.31   5
   1 -13   6  373.48   15.85  19
  -1  13  -6  305.43   11.29  38
  -1  13  -7  649.33   25.65  33
  -1  13  -7  704.32    8.86  34
   1 -13   7  696.80   10.10   9
   1 -13   7  678.29    8.66   7
  -1  13  -7  707.14    7.92  22
  -1  13  -7  647.70   12.02  11
  -1  13  -7  705.98    8.78   5
  -1  13  -7  600.11   10.28  29
  -1  13  -7  700.23   14.68  38
  -1  13  -8   34.02    4.02  34
   1 -13   8   32.05    3.70   7
   1 -13   8   40.75    4.70   9
  -1  13  -8   29.18    3.44  22
  -1  13  -8   38.85    7.23  11
  -1  13  -8   40.03    4.12   5
  -1  13  -8   26.53    6.12  29
  -1  13  -9   70.93    5.10  34
  -1  13  -9   82.90    9.61  11
  -1  13  -9   67.35    7.23  29
   1 -13   9   68.53    4.94   9
  -1  13  -9   78.92   15.33  38
  -1  13  -9   60.26    4.85   5
  -1  13  -9   78.18    4.13  22
   1 -13  10  108.12    5.80   9
  -1  13 -10  109.26    5.01  22
  -1  12   4  562.95   18.11   2
  -1  12   4  506.64   22.32  15
   1 -12  -3  701.82    9.81   9
  -1  12   3  869.03   19.97   2
   1 -12  -3  858.18   23.60   2
  -1  12   3  864.61   27.32  32
   1 -12  -3  669.67   24.58  32
   1 -12  -2  182.38    6.35   9
   1 -12  -2   99.52   15.74  19
  -1  12   2  226.20   16.22   2
   1 -12  -2   96.83   13.13   2
  -1  12   2  204.57   23.55  32
   1 -12  -2  226.88   16.18  32
   1 -12  -1 2528.51   18.89   9
   1 -12  -1  998.02   31.38  37
  -1  12   1 2645.33   61.45  37
   1 -12  -1 3845.46   36.45  19
  -1  12   1 3122.60   36.26   2
   1 -12  -1 1956.21   25.94   2
  -1  12   1 2406.61   13.72   5
  -1  12   1 3004.62   45.47  32
   1 -12  -1 2848.83   31.24  32
  -1  12   1 2099.05   13.06  34
  -1  12   0  628.01    8.04  34
   1 -12   0  554.46   15.46  32
  -1  12   0  687.25    8.39   5
   1 -12   0  461.21   14.41   2
  -1  12   0  686.30   17.24  38
   1 -12   0  595.91   10.07   9
  -1  12   0  381.89   48.66  37
  -1  12   0  587.98   36.10  32
   1 -12   0  258.31   14.55  19
  -1  12   0  605.39    6.75  22
  -1  12  -1 3055.89   17.30   5
   1 -12   1 1495.66   22.07   2
  -1  12  -1 2795.93   27.02  38
  -1  12  -1 3133.24   22.12  29
  -1  12  -1 2408.66   66.45  37
   1 -12   1 2141.83   18.62   9
  -1  12  -1 2782.62   14.56  22
   1 -12   1 3639.80   35.67  19
   1 -12   1 3773.61   30.72  32
  -1  12  -1 3067.10   17.58  34
  -1  12  -1 2931.13   25.39  11
  -1  12  -2  118.77    4.99  34
  -1  12  -2  166.14   20.76  33
  -1  12  -2  116.88    4.85   5
  -1  12  -2  149.64    9.44  38
   1 -12   2  165.39    8.99  32
  -1  12  -2  145.35    8.67  11
  -1  12  -2  160.39    7.23  29
  -1  12  -2  206.61   27.54  24
   1 -12   2  154.49    6.69   9
   1 -12   2  211.63   10.39   2
  -1  12  -2  158.12    4.59  22
   1 -12   2  131.69   12.68  19
  -1  12  -3 2730.30   26.13  38
  -1  12  -3 2697.63   23.33  11
  -1  12  -3 2362.32   19.40  29
  -1  12  -3 2904.15   41.37  24
   1 -12   3 2653.36   20.87   9
  -1  12  -3 2513.52   16.62  34
  -1  12  -3 2687.50   33.84  33
  -1  12  -3 2646.73   51.62  18
  -1  12  -3 2323.18   15.78   5
  -1  12  -3 2635.99   15.15  22
   1 -12   3 2809.99   23.14   2
  -1  12  -4  627.78   13.90  38
  -1  12  -4  668.75    8.86   5
  -1  12  -4  762.01   36.82  18
  -1  12  -4  690.92   12.70  11
  -1  12  -4  701.45   11.29  29
  -1  12  -4  693.88   26.21  24
   1 -12   4  706.29   11.32   9
   1 -12   4  755.27    9.28   7
  -1  12  -4  626.69   19.29  33
  -1  12  -4  634.67    9.08  34
  -1  12  -4  612.41    7.91  22
   1 -12   4  762.79   19.61  19
   1 -12   4  567.21   10.19   2
  -1  12  -5 1106.45   40.60  18
  -1  12  -5 1095.93   17.05  38
  -1  12  -5 1180.52   15.79  11
  -1  12  -5  695.23   11.57  29
  -1  12  -5 1178.05   30.09  24
   1 -12   5 1203.40   11.50   7
   1 -12   5 1205.95   14.22   9
  -1  12  -5 1167.67   11.53   5
  -1  12  -5 1128.23   11.55  34
  -1  12  -5 1083.17   21.93  33
  -1  12  -5 1074.20   10.13  22
   1 -12   5  589.30   18.85  19
   1 -12   5  961.67  108.81   1
  -1  12  -6   15.28    5.36  29
   1 -12   6   26.67    3.67   7
   1 -12   6   25.93    4.79   9
  -1  12  -6   17.15    3.74   5
  -1  12  -6   23.81    4.16  34
  -1  12  -6   26.27   11.12  33
  -1  12  -6   18.72    5.73  11
   1 -12   6   19.79   11.29  19
  -1  12  -6    7.79    7.18  38
  -1  12  -7   11.80    5.43  29
  -1  12  -7   34.36   24.92  24
   1 -12   7   14.74    4.67   9
   1 -12   7    9.66    3.59   7
  -1  12  -7   11.00    3.70   5
  -1  12  -7   35.25   12.23  33
  -1  12  -7   13.39    4.09  34
  -1  12  -7   13.97    5.60  11
   1 -12   7   20.65   10.99  19
  -1  12  -7   17.01    7.71  38
  -1  12  -8  250.17    7.95  29
  -1  12  -8  282.68   37.34  24
   1 -12   8  328.53   15.15  19
  -1  12  -8  264.97    8.99  11
  -1  12  -8  238.98   10.75  38
  -1  12  -8  267.44    6.27   5
  -1  12  -8  243.33   16.50  33
  -1  12  -8  214.03    6.23  34
   1 -12   8  268.20    6.35   7
   1 -12   8  265.66    7.32   9
  -1  12  -9  591.71   23.56  33
  -1  12  -9  778.53    9.71  34
   1 -12   9  723.84    9.04   7
   1 -12   9  767.77   10.41   9
  -1  12  -9  723.37    8.34  22
  -1  12  -9  770.33   15.59  38
  -1  12  -9  704.16   11.46  29
  -1  12  -9  758.56    9.38   5
   1 -12   9  582.23   20.17  19
  -1  12  -9  752.99   12.74  11
  -1  12 -10  565.65   12.57  11
  -1  12 -10  571.22    7.93  22
   1 -12  10  582.73    9.00   9
   1 -12  11   22.15    5.68   9
   1 -12  11   63.93   19.55  19
  -1  11   6  133.39   13.00   2
  -1  11   5  110.39   19.09  32
  -1  11   5   70.46   16.96  15
   1 -11  -5   77.95   23.64  19
  -1  11   5   74.22   10.42   2
   1 -11  -4 1534.58   25.69  19
  -1  11   4 1875.80   23.83   2
  -1  11   4 1771.66   28.14  15
  -1  11   4 1601.85   26.79  32
  -1  11   3  663.71   35.16  37
   1 -11  -3  596.08   29.86  37
   1 -11  -3  551.11   18.27  19
   1 -11  -3  335.29   20.14  32
  -1  11   3  610.81   21.75  32
  -1  11   3  464.49   15.15   2
   1 -11  -3  455.56   16.86   2
  -1  11   2   72.69   12.58   2
  -1  11   2   69.15   26.91  37
   1 -11  -2   78.25   19.68  37
   1 -11  -2   38.01   11.57  19
  -1  11   2   42.08    4.34  34
  -1  11   2   80.08    4.54   5
   1 -11  -2   82.84   13.48  32
  -1  11   2   57.97   16.93  32
   1 -11  -2   91.67   11.34   2
  -1  11   1 8973.37   47.33  38
  -1  11   110332.41   61.69   2
   1 -11  -1 7947.32   55.95  37
  -1  11   110772.40   85.96  37
   1 -11  -110166.31   56.35  19
   1 -11  -110239.01   61.38  32
  -1  11   111499.80   77.91  32
   1 -11   0  972.62   17.30   2
  -1  11   0  426.67    7.46  34
  -1  11   0  561.77    8.15   5
  -1  11   0  470.29   26.60  32
  -1  11   0  503.39   10.54  29
  -1  11   0  435.73   12.74  38
  -1  11   0  526.36    6.92  22
   1 -11   0  897.62   19.25  19
  -1  11   0  415.00   32.99  27
  -1  11   0  620.83   13.69  11
  -1  11   0  399.06   32.30  37
   1 -11   0  281.44   14.81  37
  -1  11   0  649.91   22.31   2
  -1  11  -112995.58   74.10  24
   1 -11   110119.01   59.76  16
  -1  11  -111511.40   75.28  18
  -1  11  -113503.28   70.68  33
  -1  11  -110252.11   90.36  37
   1 -11   1 9657.37   44.24  37
   1 -11   2   18.33   14.62  16
   1 -11   2   12.29    9.61  19
  -1  11  -2   26.73   19.44  18
  -1  11  -2    9.22    6.69  38
  -1  11  -2    8.46   10.77  33
  -1  11  -2    2.76    3.37  34
  -1  11  -2    1.76    3.42   5
  -1  11  -2   18.51   34.76  37
   1 -11   2    3.57    6.82  32
  -1  11  -2    1.90    5.71  11
  -1  11  -2    1.80    5.15  29
  -1  11  -2   31.41   24.83  27
  -1  11  -2   10.95   14.76  24
   1 -11   2    3.21    4.35   9
  -1  11  -2   13.37    3.25  22
   1 -11   2   23.87    6.90   2
  -1  11  -3  263.53    6.40  34
  -1  11  -3  280.25   13.12  33
  -1  11  -3  402.33   47.17  39
  -1  11  -3  226.16    9.63  38
   1 -11   3  245.56    8.10  32
  -1  11  -3  259.57    8.61  11
  -1  11  -3  278.73   30.72  27
  -1  11  -3  286.01    8.15  29
  -1  11  -3  274.73   16.81  24
   1 -11   3  229.85    5.90   7
   1 -11   3  265.04    7.76   9
  -1  11  -3  267.06    6.08   5
  -1  11  -3  246.77   20.41  18
   1 -11   3  314.96   17.58  16
   1 -11   3  272.42   10.20   2
   1 -11   3   93.43   10.42  19
  -1  11  -3  210.63    5.31  22
  -1  11  -4  111.51    7.84  38
  -1  11  -4   93.70    6.97  11
  -1  11  -4  122.75    7.10  29
  -1  11  -4   95.50    3.95  22
  -1  11  -4  114.22   14.07  24
   1 -11   4   82.22    5.72   9
   1 -11   4   84.70    4.12   7
  -1  11  -4   78.15    4.30   5
  -1  11  -4  113.30    4.94  34
  -1  11  -4   99.50   10.20  33
   1 -11   4  145.01   16.05  16
  -1  11  -4  105.45   17.98  18
   1 -11   4  103.25   11.50  19
   1 -11   4   77.89    6.11   2
  -1  11  -5   21.13    5.61  11
  -1  11  -5   43.69    6.03  29
  -1  11  -5   32.15   13.41  24
  -1  11  -5   26.88    3.35  22
   1 -11   5   26.59    5.14   9
   1 -11   5   16.41    3.84   7
  -1  11  -5   46.55    9.00  33
  -1  11  -5   20.77    3.91  34
  -1  11  -5   12.39    3.60   5
  -1  11  -5   62.05   19.55  18
   1 -11   5   38.39   14.20  16
   1 -11   5   27.41   10.56  19
   1 -11   5    9.98    4.59   2
  -1  11  -5   31.73    6.75  38
  -1  11  -6    5.07    3.57   5
  -1  11  -6    9.47    5.49  29
   1 -11   6   14.23   14.07  26
  -1  11  -6   20.53    3.52  22
  -1  11  -6   -0.60   13.58  24
   1 -11   6    5.39    3.71   7
   1 -11   6    5.62    4.31   9
  -1  11  -6   21.27   20.05  18
   1 -11   6    6.82   10.85  19
   1 -11   6    7.35   14.63  16
  -1  11  -6    4.60    8.49  33
  -1  11  -6    2.00    3.76  34
  -1  11  -6    5.05    5.58  11
  -1  11  -6    2.11    6.53  38
   1 -11   6   27.63   70.08   1
   1 -11   6    9.81   50.97   1
   1 -11   7   85.88   11.27  19
  -1  11  -7  132.80   25.81  18
   1 -11   7  155.86   16.19  16
  -1  11  -7   75.37    9.60  33
  -1  11  -7  101.20    5.07  34
  -1  11  -7  103.58   17.00  24
  -1  11  -7   97.92    4.44  22
   1 -11   7   92.37    4.85   7
   1 -11   7   99.85    5.69   9
  -1  11  -7   85.54    6.89  11
  -1  11  -7   73.66    6.45  29
   1 -11   7  103.27   14.25  26
  -1  11  -7  100.53    4.81   5
  -1  11  -7   99.14    8.09  38
   1 -11   8 1933.45   26.86  19
   1 -11   8 1688.21   28.03  16
  -1  11  -8 1546.91   45.50  18
  -1  11  -8 1647.12   13.80  34
  -1  11  -8 1354.22   21.43  33
  -1  11  -8 1687.05   12.96  22
  -1  11  -8 1577.16   33.84  24
   1 -11   8 1581.79   13.90   7
   1 -11   8 1811.10   16.76   9
  -1  11  -8 1755.70   18.14  11
  -1  11  -8 1299.10   15.18  29
   1 -11   8  955.58   21.89  26
  -1  11  -8 1815.71   13.88   5
  -1  11  -8 1639.16   19.43  38
   1 -11   9  166.39   13.92  19
   1 -11   9  108.92   18.38  16
  -1  11  -9  164.12   13.73  33
  -1  11  -9  161.37    6.48  34
  -1  11  -9  123.94    5.26  22
  -1  11  -9  155.27   32.10  24
   1 -11   9  194.41   15.46  26
  -1  11  -9  150.50    7.90  29
  -1  11  -9  106.37    5.76   5
  -1  11  -9  167.77   10.35  38
  -1  11  -9  120.89    7.74  11
   1 -11   9   96.37    4.72   7
   1 -11   9  108.51    5.65   9
  -1  11 -10  183.29    8.95  11
   1 -11  10  173.99    5.45   7
   1 -11  10  168.17    6.49   9
   1 -11  10  243.36   17.67  26
  -1  11 -10  213.95    8.85  29
  -1  11 -10  204.07   14.07  38
   1 -11  10  263.69   15.33  19
   1 -11  10  185.90   20.22  16
  -1  11 -10  146.92   19.29  33
   1 -11  11  485.03    8.65   9
  -1  11 -11  476.54   14.08  11
   1 -11  11  502.66    7.71   7
   1 -11  12   94.58   18.72  19
  -1  10   7  499.05   25.82  15
   1 -10  -7  364.47    5.89   5
  -1  10   7  480.02   12.77   2
   1 -10  -7  296.78    6.08  34
   1 -10  -6  142.27    5.22  34
   1 -10  -6  171.77    4.90   5
  -1  10   6  130.80  398.78   1
  -1  10   6  209.37   10.17   2
  -1  10   6  183.42    6.62   4
  -1  10   6   51.21   15.00  32
  -1  10   6  216.26   16.77  15
   1 -10  -5  482.30   47.71  37
  -1  10   5  509.76   17.88  15
   1 -10  -5  570.03   25.98   2
  -1  10   5  561.09   13.85   2
   1 -10  -5  431.73    7.49  34
  -1  10   5  452.07   15.71  32
   1 -10  -5  656.42   33.19  32
   1 -10  -5  471.00    7.46   5
   1 -10  -4   21.24   12.55   2
  -1  10   4    4.65    8.90   2
  -1  10   4   50.79  399.05   1
  -1  10   4   43.49   21.83  37
   1 -10  -4   49.87   25.87  37
   1 -10  -4    4.08    4.04  34
  -1  10   4   15.35   12.36  32
   1 -10  -4   25.26   17.72  32
   1 -10  -4    2.10    3.78   5
  -1  10   3 1068.73   20.53   2
   1 -10  -3 1025.19   30.85  37
   1 -10  -3  883.86   18.63   2
   1 -10  -3  683.82    9.17  34
   1 -10  -3  816.54   22.34  32
  -1  10   3  780.96   22.10  32
   1 -10  -3  776.83    9.32   5
  -1  10   2  657.15    8.06  34
   1 -10  -2  620.82    8.19   5
  -1  10   2  677.67    8.07   5
   1 -10  -2  736.52   16.45   2
   1 -10  -2  591.27    8.68  34
   1 -10  -2  874.15   24.59  37
  -1  10   2  620.10   25.81  37
  -1  10   2  606.18   16.25  38
   1 -10  -2  702.32   19.74  32
  -1  10   2  722.43   22.37  32
  -1  10   2  789.86   18.02   2
   1 -10  -1 2787.95   32.71  16
   1 -10  -1 3987.80   33.13   2
  -1  10   1 4205.72   19.98   5
  -1  10   1 3836.43   29.63  38
  -1  10   1 2928.14   40.89  32
   1 -10  -1 3274.83   35.88  32
  -1  10   1 4223.80   58.39  27
   1 -10  -1 5043.74   46.59  37
  -1  10   1 4061.57   50.56  37
  -1  10   1 2828.52   14.47  22
  -1  10   1 3779.94   26.68  11
  -1  10   1 4234.57   37.92   2
  -1  10   0 2319.59   33.70  18
   1 -10   0 2358.12   28.80  16
  -1  10   0 2255.87   51.26  39
  -1  10   0 2248.70   22.91  38
  -1  10   0 2177.86   29.34  33
  -1  10   0 2444.25   16.07  34
  -1  10   0 2216.78   14.91   5
  -1  10   0 2323.10   41.03  37
   1 -10   0 2439.99   30.64  37
  -1  10   0 2678.90   39.11  32
   1 -10   0 2742.68   30.23  32
  -1  10   0 2207.45   20.15  11
  -1  10   0 1398.93   36.44  27
  -1  10   0 1723.99   16.15  29
  -1  10   0 2301.12   31.04  24
   1 -10   0 2078.69   23.30   2
  -1  10   0 2356.43   13.69  22
   1 -10   0 2582.48   29.72  19
  -1  10   0 1777.84   26.40   2
  -1  10  -1 1572.31   27.72  18
   1 -10   1 2057.19   27.26  16
  -1  10  -1 1454.47   18.71  38
  -1  10  -1 2362.97   50.64  39
  -1  10  -1 1508.38   12.77  34
  -1  10  -1 1499.57   22.76  33
  -1  10  -1 1693.52   13.21   5
  -1  10  -1  393.12   25.67  32
   1 -10   1 1703.36   23.34  32
  -1  10  -1 1452.48   16.53  11
  -1  10  -1 1894.19   16.83  29
  -1  10  -1  889.34   29.50  27
  -1  10  -1 1654.17   26.41  24
   1 -10   1 1638.61   19.95   2
   1 -10   1 1835.50   23.62  37
  -1  10  -1 1447.86   35.20  37
  -1  10  -1 1349.11   10.83  22
   1 -10   1 1616.11   22.99  19
  -1  10  -1  978.18   23.68   2
  -1  10  -2 4776.31   45.44  18
   1 -10   2 5065.36   39.94  16
  -1  10  -2 5011.77   60.04  37
   1 -10   2 3243.47   21.64  37
  -1  10  -2 3926.78   34.57  33
  -1  10  -2 4435.30   28.02  11
  -1  10  -2 7412.38   84.65  10
  -1  10  -2 3582.27   47.88  27
  -1  10  -2 4698.18   41.23  24
  -1  10  -2 4611.17   66.37  39
   1 -10   2 4457.51   20.21   7
   1 -10   2 4670.52   31.00   2
  -1  10  -3 1067.09   18.31  33
   1 -10   3 1356.87   15.99  32
  -1  10  -3 1082.10   10.96  34
  -1  10  -3 1107.69   24.13  18
   1 -10   3 1215.29   22.05  16
  -1  10  -3  441.10   28.39  39
  -1  10  -3 1023.76   15.26  38
  -1  10  -3  978.28   10.01   5
  -1  10  -3 1024.04   42.26  10
  -1  10  -3  977.68   13.56  11
  -1  10  -3  836.95   25.37  27
  -1  10  -3 1184.64   14.21  29
  -1  10  -3  962.81    9.25  22
  -1  10  -3  965.32   20.66  24
   1 -10   3  889.92    9.97   7
   1 -10   3 1038.62   13.09   9
   1 -10   3 1239.87   21.25  19
   1 -10   3  965.30   14.74   2
  -1  10  -4  407.25   17.44  18
   1 -10   4  206.30   14.05  16
  -1  10  -4  389.67   30.81  39
  -1  10  -4  366.16   10.28  38
  -1  10  -4  376.81    9.26  11
  -1  10  -4  248.28   37.08  10
  -1  10  -4  395.66   22.29  27
   1 -10   4  325.49   14.02  26
  -1  10  -4  320.30    8.43  29
  -1  10  -4  395.22   15.15  24
  -1  10  -4  475.70    7.18  22
  -1  10  -4  400.66    7.07   5
   1 -10   4  390.01    7.17   7
   1 -10   4  422.50    9.04   9
  -1  10  -4  370.25   12.21  33
  -1  10  -4  350.00    7.01  34
   1 -10   4  424.87   10.50   2
   1 -10   4  331.17   13.11  19
  -1  10  -5 1272.94   19.41  33
  -1  10  -5 1363.05   12.26  34
  -1  10  -5 1342.77   17.54  38
  -1  10  -5 1425.89   28.49  18
   1 -10   5 1158.39   22.46  16
  -1  10  -5 1265.35   15.22  11
   1 -10   5 1279.72   21.99  26
  -1  10  -5 1398.23   33.01  27
  -1  10  -5 1418.94   15.00  29
  -1  10  -5 1341.19   11.27  22
   1 -10   5 1240.39   12.22   7
  -1  10  -5 1440.67   12.13   5
   1 -10   5 1381.91   14.89   9
   1 -10   5 1191.66   21.41  19
  -1  10  -6    4.79    3.36   5
  -1  10  -6   10.56    4.97  11
   1 -10   6    0.92   10.31  26
  -1  10  -6   13.19    4.85  29
  -1  10  -6    8.26    3.43  22
   1 -10   6   13.62    4.40   9
   1 -10   6    8.87    3.45   7
  -1  10  -6   -1.55    5.85  38
  -1  10  -6   21.36   14.88  18
   1 -10   6   10.17    9.81  19
   1 -10   6    5.69   11.64  16
  -1  10  -6   16.19    7.46  33
  -1  10  -6   11.92    3.92  34
   1 -10   6   41.26   92.61   1
   1 -10   6   40.20   53.98   1
  -1  10  -7  326.08   11.78  33
   1 -10   7  264.21   14.19  26
  -1  10  -7  355.13    8.69  29
  -1  10  -7  331.89   17.50  24
  -1  10  -7  415.17    6.98  22
   1 -10   7  246.05   14.75  19
   1 -10   7  361.87    7.47   7
  -1  10  -7  464.61    7.60   5
   1 -10   7  435.63    9.03   9
  -1  10  -7  312.15   21.12  18
   1 -10   7  298.54   15.20  16
  -1  10  -7  404.59    9.69  11
  -1  10  -7  321.28    9.82  38
  -1  10  -7  358.94    7.25  34
  -1  10  -8 1192.24   11.94  34
   1 -10   8  691.69   19.43  16
  -1  10  -8 1060.00   32.65  18
   1 -10   8 1380.72   23.34  19
  -1  10  -8 1099.61   26.67  24
  -1  10  -8 1064.32   10.57  22
   1 -10   8 1103.18   13.32   9
  -1  10  -8  999.32   10.72   5
   1 -10   8  933.12   11.41   7
  -1  10  -8 1100.11   14.32  11
   1 -10   8 1500.71   24.97  26
  -1  10  -8 1206.23   13.94  29
  -1  10  -8 1114.99   18.33  33
  -1  10  -8 1235.39   16.48  38
  -1  10  -9  832.09   10.13   5
   1 -10   9  531.49   18.03  16
  -1  10  -9  807.06   40.95  18
   1 -10   9  362.41   16.29  19
   1 -10   9  922.10   12.21   9
   1 -10   9  811.60   10.81   7
   1 -10   9  812.46   20.24  26
  -1  10  -9 1047.05   13.46  29
  -1  10  -9  925.21   13.34  11
  -1  10  -9  915.97   10.41  22
  -1  10  -9  902.74   28.84  24
  -1  10  -9  760.09   16.23  33
  -1  10  -9  959.51   11.24  34
  -1  10  -9  944.15   15.19  38
   1 -10  10   13.56   12.81  16
   1 -10  10   21.16   10.76  19
   1 -10  10    7.24    3.52   7
   1 -10  10   11.60    4.60   9
   1 -10  10   11.01   11.69  26
  -1  10 -10    2.47    7.62  29
  -1  10 -10    8.14    7.11  11
  -1  10 -10   21.87   35.75  24
  -1  10 -10   16.73   12.72  33
  -1  10 -10   13.66   10.64  38
   1 -10  11   65.39   15.89  16
   1 -10  11   42.27    4.03   7
   1 -10  11   44.97   13.84  26
  -1  10 -11   46.80    9.98  11
   1 -10  11   42.79    5.12   9
   1 -10  12   66.61    4.24   7
   1 -10  12   65.42    6.40   9
   1  -9  -9  305.24    5.31   5
   1  -9  -9  276.19    5.55  34
   1  -9  -8   66.64    4.29  34
   1  -9  -8   67.40    3.96   5
   1  -9  -7   60.49    9.56  38
  -1   9   7   42.54    7.87   2
  -1   9   7   68.55  253.10   1
   1  -9  -7   42.38    3.76  22
  -1   9   7   51.96   15.38  15
   1  -9  -7   42.57    4.23  34
   1  -9  -7   35.50    3.83   5
  -1   9   7   44.54    5.70   4
  -1   9   6  596.75   15.33  32
   1  -9  -6  589.68    8.70   5
   1  -9  -6  621.23   13.73  29
   1  -9  -6  554.39    7.56  22
  -1   9   6  531.14   18.02  15
   1  -9  -6  578.46    9.03  34
   1  -9  -6  554.66   12.78  38
   1  -9  -5   98.23   28.58  37
  -1   9   5   73.37   16.96  37
  -1   9   5   38.87   11.75  15
   1  -9  -5   52.30    4.56  34
   1  -9  -5   53.51    4.22   5
  -1   9   5   79.98   11.31  32
   1  -9  -5   98.56   22.41  32
  -1   9   5   46.39   38.55  13
   1  -9  -5   51.39    9.45  29
  -1   9   5   76.91  239.76   1
   1  -9  -5   78.33   16.23   2
   1  -9  -5   46.67    3.96  22
   1  -9  -5   41.90   20.34  20
  -1   9   5   58.83    8.73   2
   1  -9  -5   71.41    7.51  38
   1  -9  -4  104.62    5.11  34
   1  -9  -4  136.18    5.11   5
  -1   9   4  112.38   27.61  13
  -1   9   4  141.93   15.85  37
  -1   9   4  134.91   12.74  32
   1  -9  -4  176.44   18.17  32
   1  -9  -4   88.63    9.37  29
   1  -9  -4  121.92   12.16   2
   1  -9  -4  112.23    4.54  22
   1  -9  -4   71.20   16.13  20
  -1   9   4  148.16   10.12   2
   1  -9  -4  130.36    7.85  38
   1  -9  -3  984.93   11.17  34
  -1   9   3 1153.79   10.00   5
   1  -9  -3 1076.26   11.06   5
  -1   9   3  986.41   26.12  37
  -1   9   3  887.05    8.97  34
  -1   9   3  930.44   29.24  13
  -1   9   3 1113.60   24.38  32
   1  -9  -3 1030.99   23.67  32
   1  -9  -3  809.92   14.44  29
   1  -9  -3  763.66   17.59   2
  -1   9   3 1059.92  268.53   1
   1  -9  -3  997.46    9.27  22
   1  -9  -3  818.87   24.40  20
  -1   9   3 1268.09   20.41   2
   1  -9  -3 1072.66   15.24  38
   1  -9  -2  813.44   13.36  38
  -1   9   2  844.18   14.89  38
  -1   9   2  318.39   18.42  37
  -1   9   2  775.47    8.75   5
   1  -9  -2  737.98    9.15   5
   1  -9  -2  818.21   10.13  34
  -1   9   2  738.01    8.65  34
  -1   9   2  737.43   24.47  13
   1  -9  -2 1087.09   22.72  32
  -1   9   2  498.57   18.44  32
  -1   9   2  708.31   11.77  29
  -1   9   2  596.56   19.01  28
  -1   9   2  622.30   29.36  27
   1  -9  -2  745.56    7.93  22
   1  -9  -2  874.41   16.50   2
  -1   9   2  590.87  279.29   1
   1  -9  -2  613.73   22.03  20
  -1   9   2  756.02    7.48  22
  -1   9   2  922.12   17.82   2
   1  -9  -1    9.23    7.21  38
  -1   9   1    3.29   12.15  37
   1  -9  -1   31.88   10.34  37
  -1   9   1   43.16   12.46  18
  -1   9   1   10.87    3.43   5
   1  -9  -1   10.70    3.66   5
   1  -9  -1   10.02    3.98  34
  -1   9   1    6.73   10.53  33
  -1   9   1   15.61    3.60  34
  -1   9   1   19.09   14.87  13
   1  -9  -1   38.56    9.64  32
  -1   9   1    8.78   11.74  32
  -1   9   1    5.29    5.47  11
  -1   9   1    4.14    4.68  29
  -1   9   1   13.95   14.20  27
  -1   9   1   29.57   11.21  24
   1  -9  -1   -2.86   10.28  20
  -1   9   1    6.72    2.79  22
   1  -9  -1    6.89    6.19   2
  -1   9   1    5.28    7.94   2
  -1   9   1   10.49   20.54  39
  -1   9   1   13.08    6.09  38
  -1   9   0   15.89   13.24  37
   1  -9   0   21.05    8.82  37
  -1   9   0    9.69   10.00  18
   1  -9   0    5.10    4.15   5
  -1   9   0    7.06    3.30   5
   1  -9   0   12.70    4.71  34
  -1   9   0   14.27    3.46  34
  -1   9   0   14.87    7.85  33
  -1   9   0    3.84   12.20  32
   1  -9   0   10.90    7.82  32
  -1   9   0   16.96   13.13  13
  -1   9   0    5.12    4.72  11
  -1   9   0   10.14   13.03  27
  -1   9   0    3.40    4.24  29
  -1   9   0    9.05    8.94  24
  -1   9   0   11.57    2.93  22
  -1   9   0   12.74    5.81  38
  -1   9   0   18.17   18.25  39
   1  -9   0    4.41    5.64   2
  -1   9   0    4.49    8.42   2
  -1   9  -1  341.70   24.26  39
  -1   9  -1  943.79   14.06  38
   1  -9   1 1557.86   21.71  37
  -1   9  -1 1073.79   26.76  37
   1  -9   1  910.85   14.05   2
  -1   9  -1 1065.38   21.16  18
   1  -9   1  937.47   17.55  16
  -1   9  -1 1081.69   10.38  34
  -1   9  -1  959.39   16.86  33
  -1   9  -1  930.06    9.33   5
  -1   9  -1  745.81   23.86  32
   1  -9   1 1241.98   18.91  32
  -1   9  -1  945.40   12.62  11
  -1   9  -1 1074.87   34.51  10
  -1   9  -1 1105.71   12.59  29
  -1   9  -1  669.43   20.89  27
  -1   9  -1  963.39   18.06  24
   1  -9   1 1000.99    9.60   7
   1  -9   1  962.56   17.85  19
  -1   9  -1 1095.15   20.09   2
  -1   9  -2 1430.83   16.89  38
  -1   9  -2 2105.59   38.84  39
  -1   9  -2 1416.18   11.83  34
   1  -9   2  851.16   16.92  16
  -1   9  -2 1408.58   24.21  18
  -1   9  -2 1755.88   33.50  37
   1  -9   2 1926.20   18.78  37
  -1   9  -2 1381.31   19.24  33
   1  -9   2 1503.59   16.88   2
  -1   9  -2 1166.25   29.80  32
   1  -9   2 1787.74   20.47  32
  -1   9  -2  732.53   32.22  10
  -1   9  -2 1397.89   15.02  11
  -1   9  -2 1700.74   15.69  29
  -1   9  -2 1535.40   28.00  27
  -1   9  -2 1458.50   10.78  22
  -1   9  -2 1260.08   10.93   5
   1  -9   2 1287.43   11.05   7
   1  -9   2 1944.23   23.08  19
  -1   9  -2 1142.10   22.01   2
  -1   9  -3  266.04   23.08  37
  -1   9  -3  370.29    6.71  34
   1  -9   3  556.44   10.75  32
  -1   9  -3  379.67   11.05  33
  -1   9  -3  331.39    9.11  38
  -1   9  -3  325.50   18.74  39
   1  -9   3  457.86    9.40   2
  -1   9  -3  403.08    8.87  11
  -1   9  -3  523.46   25.06  10
  -1   9  -3  445.73    8.63  29
  -1   9  -3  412.69   16.77  27
   1  -9   3  405.36   12.74  26
  -1   9  -3  441.81    6.53  22
   1  -9   3  431.23    7.24   7
  -1   9  -3  470.72    7.22   5
   1  -9   3  456.26    8.73   9
   1  -9   3  484.55   13.94  16
  -1   9  -3  380.02   14.89  18
  -1   9  -4  695.20    8.81  34
  -1   9  -4  720.97    8.53   5
  -1   9  -4  571.43   11.48  38
  -1   9  -4 1049.46   27.76  39
  -1   9  -4  616.11   13.06  33
   1  -9   4  299.82    5.51  32
   1  -9   4  518.22    8.19  32
  -1   9  -4  659.70   10.64  11
  -1   9  -4  751.09   28.68  10
  -1   9  -4  759.56   10.65  29
   1  -9   4  701.47   15.21  26
  -1   9  -4  777.78   20.87  27
  -1   9  -4  793.64    8.40  22
   1  -9   4  653.52    8.82   7
   1  -9   4  732.53   10.69   9
   1  -9   4  824.20   17.29  16
  -1   9  -4  483.81   17.15  18
   1  -9   4  255.02   10.94  19
  -1   9  -4  653.09   26.11  21
   1  -9   4  867.87   11.94   2
   1  -9   5  896.49    9.35   2
  -1   9  -5  855.44   21.47  18
   1  -9   5 1292.24   21.48  16
  -1   9  -5  880.57    9.27   5
  -1   9  -5  853.49   15.02  33
  -1   9  -5  899.77    9.82  34
  -1   9  -5  882.36   13.58  38
  -1   9  -5 1014.20   27.80  39
  -1   9  -5  763.61   10.20  29
   1  -9   5  886.43   17.62  26
  -1   9  -5  572.49   20.38  27
  -1   9  -5  931.45    9.01  22
   1  -9   5  820.03   10.00   7
   1  -9   5 1041.85   12.54   9
   1  -9   5 1129.83   19.32  19
  -1   9  -5  859.01   11.95  11
  -1   9  -5  715.98   32.10  10
   1  -9   6  411.94   14.61  16
  -1   9  -6  313.34   16.57  18
  -1   9  -6  390.24    6.78   5
  -1   9  -6  447.72   11.69  33
  -1   9  -6  540.16   26.45  39
  -1   9  -6  461.02   10.42  38
   1  -9   6  245.67   71.48   1
   1  -9   6  275.95   45.22   1
  -1   9  -6  376.63    7.73  29
   1  -9   6  536.19   14.82  26
  -1   9  -6  431.73   20.88  27
  -1   9  -6  415.83    6.71  22
   1  -9   6  439.55    8.74   9
   1  -9   6  394.29    7.54   7
  -1   9  -6  418.57    7.19  34
   1  -9   6  181.60   11.72  19
  -1   9  -6  436.71    9.13  11
  -1   9  -7   18.79   13.37  18
   1  -9   7   28.04   11.10  16
  -1   9  -7   38.49    4.30   5
  -1   9  -7   48.15    6.19  38
  -1   9  -7   33.17    4.87  29
   1  -9   7   25.75    9.63  26
  -1   9  -7   41.63    4.27  22
   1  -9   7   64.70    9.65  19
  -1   9  -7   49.42    6.86  33
   1  -9   7   38.49    4.16   7
   1  -9   7   37.13    4.79   9
  -1   9  -7   35.01    5.10  11
  -1   9  -7   41.91    4.58  34
  -1   9  -8  266.86    7.55  29
   1  -9   8  284.63   13.86  26
  -1   9  -8  269.15    7.12  34
  -1   9  -8  251.85    6.71   5
  -1   9  -8  278.21    8.94  38
   1  -9   8  263.77   14.67  16
  -1   9  -8  300.97   20.51  18
  -1   9  -8  246.00    7.73  11
   1  -9   8  238.80    6.69   7
   1  -9   8  268.54    7.56   9
  -1   9  -8  263.70   10.16  33
  -1   9  -9  713.93   11.10  29
   1  -9   9  425.45   16.56  26
   1  -9   9  826.52   11.44   9
   1  -9   9  772.03   10.49   7
  -1   9  -9  774.88   11.93  11
  -1   9  -9  682.10   23.75  24
   1  -9   9  452.90   16.59  19
   1  -9   9  620.16   17.88  16
  -1   9  -9  764.69   31.41  18
  -1   9  -9  736.49   14.47  33
  -1   9  -9  675.71   12.48  38
  -1   9 -10  154.34   28.04  24
  -1   9 -10  132.06   10.92  33
   1  -9  10  127.54    5.22   7
   1  -9  10  131.98    6.29   9
  -1   9 -10  159.43    8.01  11
   1  -9  10  156.05   12.36  26
  -1   9 -10  173.79    8.99  29
   1  -9  10  174.42   13.18  16
   1  -9  10  151.23   13.49  19
   1  -9  11   64.07    4.37   7
   1  -9  11   57.52    5.44   9
   1  -9  11   88.29   12.70  26
   1  -9  11   64.66   12.93  16
   1  -9  11   88.82   12.07  19
   1  -9  12  174.80    5.51   7
   1  -9  12   80.20   14.16  26
   1  -9  12  190.04    7.01   9
   1  -9  12  137.36   12.96  19
   1  -9  12  236.92   17.80  16
   1  -9  13   82.27   16.88  19
   1  -8 -10   18.13    3.31  22
   1  -8 -10   13.32    3.27   5
   1  -8  -9  112.18    4.46   5
   1  -8  -9  161.43   10.83  38
   1  -8  -9  120.13    4.82  34
  -1   8   9  173.79   23.55  15
   1  -8  -9  130.40   10.82  29
   1  -8  -9  128.11    4.26  22
   1  -8  -8  380.28    7.14   5
   1  -8  -8  395.70    7.61  34
   1  -8  -8  381.77   10.88  38
  -1   8   8  437.81   18.72  15
   1  -8  -8  422.82   12.00  11
   1  -8  -8  382.53    6.51  22
  -1   8   8  423.90    8.95   4
  -1   8   8  448.41   10.06   2
  -1   8   8  396.75    9.93   8
  -1   8   7  150.79  183.63   1
  -1   8   7  412.18   10.70   2
   1  -8  -7  358.65   10.23  38
  -1   8   7  490.87   18.11  15
   1  -8  -7  366.58    7.56   5
   1  -8  -7  319.80    7.60  34
   1  -8  -7  353.37   21.46  33
  -1   8   7  315.03   50.90  13
  -1   8   7   44.45    9.90  32
   1  -8  -7  411.39   10.75  29
   1  -8  -7  393.09   21.79  25
   1  -8  -7  351.09    6.87  22
  -1   8   7  371.74    8.53   4
  -1   8   7  347.78    9.60   8
   1  -8  -7  364.33   10.46  11
  -1   8   6 1791.85   21.60   2
  -1   8   6 1458.21  196.50   1
   1  -8  -6 2181.22   21.15  38
   1  -8  -6 2144.21   53.08  37
  -1   8   6 3240.58   35.66  15
   1  -8  -6 2130.63   16.20   5
   1  -8  -6 1996.33   16.60  34
   1  -8  -6 2212.98   28.48  33
  -1   8   6 1369.38   40.62  13
   1  -8  -6 2312.07   34.62  31
  -1   8   6 1847.52   24.17  32
   1  -8  -6 2097.67   20.46  29
   1  -8  -6 1786.84   26.87  25
   1  -8  -6 2070.75   14.74  22
  -1   8   6 1936.14   18.11   8
   1  -8  -6 2220.09   34.52  20
   1  -8  -6 2530.71   21.24  11
  -1   8   5   49.60    8.22   2
   1  -8  -5  118.92    7.01  38
   1  -8  -5   99.08   24.58  37
  -1   8   5  136.86   14.16  37
   1  -8  -5   47.34    4.43   5
   1  -8  -5   86.39   13.70   2
  -1   8   5  144.47  164.67   1
   1  -8  -5   96.73    5.40  34
   1  -8  -5  113.77   11.75  33
  -1   8   5  100.15   20.75  13
   1  -8  -5  119.15   22.49  12
  -1   8   5  104.55   10.78  32
   1  -8  -5  143.97   14.98  31
   1  -8  -5  206.37   21.31  32
   1  -8  -5   46.20   19.37  30
   1  -8  -5   92.64    7.35  29
   1  -8  -5  119.13   11.58  25
  -1   8   5   87.36   15.94  28
   1  -8  -5   73.18    4.75  22
  -1   8   5   58.48    6.78   8
   1  -8  -5  131.53   14.50  20
   1  -8  -5   75.77    6.51  11
  -1   8   4  535.17   13.51   2
   1  -8  -4  674.23   11.78  38
   1  -8  -4  449.75   22.80  37
  -1   8   4  418.38   17.81  37
   1  -8  -4  512.54    8.58   5
  -1   8   4  511.74  172.08   1
   1  -8  -4  513.01   15.30   2
   1  -8  -4  494.94    9.04  34
   1  -8  -4  578.66   15.31  33
   1  -8  -4  754.39   21.96  12
  -1   8   4  468.48   21.62  13
   1  -8  -4  686.29   17.32  31
   1  -8  -4  803.13   22.97  32
  -1   8   4  454.23   15.39  32
   1  -8  -4  458.34   10.17  29
   1  -8  -4  364.50   22.32  30
   1  -8  -4  639.67   15.09  25
  -1   8   4  476.10   17.45  28
   1  -8  -4  570.20    8.41  22
  -1   8   4  504.85   10.43   8
   1  -8  -4  723.58   19.17  20
   1  -8  -4  584.24   10.47  11
  -1   8   3  596.50   13.82   2
  -1   8   3  534.90  175.68   1
   1  -8  -3  500.00   13.41   2
   1  -8  -3  417.17    9.61  38
  -1   8   3  443.04   12.22  38
   1  -8  -3  690.54   21.69  37
  -1   8   3  577.95   18.56  37
   1  -8  -3  520.81    8.13   5
  -1   8   3  582.09    7.28   5
   1  -8  -3  445.37    8.11  34
   1  -8  -3  487.96   13.93  33
  -1   8   3  469.73    6.72  34
   1  -8  -3  568.74   17.54  12
  -1   8   3  473.80   18.54  13
   1  -8  -3  553.40   14.63  31
  -1   8   3  530.26   16.28  32
   1  -8  -3   76.60   13.80  32
   1  -8  -3  429.58    9.92  29
   1  -8  -3  194.54   16.93  30
  -1   8   3  340.45   22.95  27
   1  -8  -3  387.83   12.00  25
  -1   8   3  360.18   14.59  28
   1  -8  -3  481.68    7.23  22
  -1   8   3  488.28   10.01   8
   1  -8  -3  543.17   16.34  20
   1  -8  -3  505.16    9.43  11
   1  -8  -2  373.92   10.93   2
  -1   8   2  298.40  170.58   1
   1  -8  -2  343.84    8.21  38
  -1   8   2  331.73   24.64  39
  -1   8   2  391.84    9.63  38
  -1   8   2  468.28   17.24  37
   1  -8  -2  488.54   17.22  36
   1  -8  -2  211.71   14.62  37
  -1   8   2  430.03   14.00  18
  -1   8   2  399.23    6.41   5
   1  -8  -2  400.80    6.96   5
   1  -8  -2  421.87    7.54  34
  -1   8   2  419.10   14.19  33
   1  -8  -2  409.25   12.41  33
  -1   8   2  416.93    6.70  34
   1  -8  -2  444.91   14.27  12
  -1   8   2  359.86   15.21  13
   1  -8  -2  333.09   13.83  32
   1  -8  -2  448.59   12.37  31
  -1   8   2  365.27   15.04  32
   1  -8  -2  166.99   16.08  30
   1  -8  -2  413.74    9.75  29
  -1   8   2  448.67    8.73  29
  -1   8   2  308.45   19.17  27
   1  -8  -2  411.24   10.75  25
   1  -8  -2  378.48    6.27  22
  -1   8   2  477.75   13.97  24
  -1   8   2  334.95   10.80   2
  -1   8   2  435.52    5.75  22
   1  -8  -2  416.84   14.34  20
  -1   8   2  389.53    9.22  11
   1  -8  -2  343.21    8.02  11
  -1   8   1 1076.33  217.29   1
   1  -8  -1 2127.62   21.56   2
  -1   8   1 2137.26   44.63  39
  -1   8   1 2203.08   19.90  38
   1  -8  -1 2281.60   17.99  38
  -1   8   1 2397.23   32.75  37
   1  -8  -1 2346.76   24.25  36
   1  -8  -1 3016.09   34.78  37
  -1   8   1 2644.33   26.76  18
  -1   8   1 2436.46   14.37   5
   1  -8  -1 2417.09   14.37   5
   1  -8  -1 2175.00   14.28  34
  -1   8   1 2390.80   14.64  34
  -1   8   1 2338.14   24.25  33
  -1   8   1 2274.29   27.39  13
   1  -8  -1 2604.20   23.93  12
   1  -8  -1 2412.97   21.52  31
   1  -8  -1 1098.55   20.23  32
  -1   8   1 2139.43   29.31  32
   1  -8  -1 2182.50   17.51  29
  -1   8   1 1883.15   31.47  27
   1  -8  -1 2164.47   18.21  25
  -1   8   1 1899.14   15.11  29
  -1   8   1 2597.29   25.73  24
   1  -8  -1 2267.50   12.02  22
   1  -8  -1 1682.87   24.22  20
  -1   8   1 2429.06   18.31  11
  -1   8   1 2272.50   24.44   2
  -1   8   0   86.72    5.94  38
   1  -8   0  109.50    6.28  38
  -1   8   0    9.70   13.34  39
   1  -8   0   46.88    8.32  37
  -1   8   0  112.35   11.97  37
  -1   8   0  142.38    9.25  18
   1  -8   0  136.74    4.47   5
  -1   8   0  163.09    4.55   5
   1  -8   0  116.78    4.52  34
  -1   8   0  119.44    4.29  34
  -1   8   0   94.54    7.24  33
  -1   8   0  121.28   12.00  32
   1  -8   0  129.99    8.72  32
  -1   8   0  101.74    3.48  22
   1  -8   0   16.86    8.89  20
  -1   8   0  112.87    5.45  11
  -1   8   0   98.69   17.25  10
  -1   8   0  121.13    9.28  13
  -1   8   0  106.75   11.22  27
  -1   8   0   58.52    4.89  29
  -1   8   0  154.74    9.61   2
  -1   8   0  108.88    7.87  24
   1  -8   0  126.69    6.84   2
  -1   8  -110884.30   82.46  10
   1  -8   111094.60   40.56  26
   1  -8   2  179.81    6.57   2
  -1   8  -2  185.68    7.03  38
  -1   8  -2  327.81   16.57  39
   1  -8   2  196.89    7.69  37
  -1   8  -2  207.22   14.40  37
   1  -8   2  209.98    9.29  16
  -1   8  -2  106.78    9.62  18
  -1   8  -2  181.77   17.12  32
   1  -8   2  209.64    7.86  32
  -1   8  -2  267.58   17.41  10
  -1   8  -2  156.75    5.84  11
  -1   8  -2  205.69   11.98  27
  -1   8  -2  201.78    6.08  29
   1  -8   2  193.42    9.19  26
  -1   8  -2  180.97    4.33  22
  -1   8  -2  185.16   11.66   2
  -1   8  -2  210.83    4.90   5
   1  -8   2  162.53    4.60   7
  -1   8  -2  169.28    7.86  33
  -1   8  -2  156.05    8.25  13
  -1   8  -2  201.67    4.97  34
   1  -8   2  210.71    9.25  19
  -1   8  -2  155.42   13.47  21
  -1   8  -310176.71   64.91  37
  -1   8  -311983.89   70.14  21
  -1   8  -3 8190.88   50.69  27
   1  -8   4  290.92   11.20  16
  -1   8  -4  200.80    4.70   5
  -1   8  -4  264.70    7.67  38
  -1   8  -4  309.56   13.57  39
  -1   8  -4  239.16    5.33  34
   1  -8   4  290.30    5.06  32
  -1   8  -4  249.70    8.08  33
   1  -8   4  264.53    6.41  32
   1  -8   4  226.34    6.28   2
  -1   8  -4  309.15    6.84  29
  -1   8  -4  287.84   11.50  27
   1  -8   4  311.37   10.21  26
  -1   8  -4  229.58    4.70  22
   1  -8   4  196.51    5.27   7
   1  -8   4  225.90    6.17   9
   1  -8   4  165.10    9.25  19
  -1   8  -4  286.44   14.41  10
  -1   8  -4  232.14    6.56  11
   1  -8   5  908.42    8.22   2
   1  -8   5 1096.22   18.52  16
  -1   8  -5  927.65    8.75   5
  -1   8  -5  870.99    9.00  34
  -1   8  -5  889.05   13.68  33
  -1   8  -5  841.42   11.99  38
  -1   8  -5  703.83   18.18  39
   1  -8   5  547.49  114.83   1
  -1   8  -5  841.45    9.93  29
   1  -8   5  804.99   16.13  26
  -1   8  -5  943.83   17.77  27
  -1   8  -5  982.87    8.71  22
   1  -8   5  961.38   11.38   9
   1  -8   5  883.38   10.11   7
   1  -8   5  581.82   13.99  19
  -1   8  -5  913.53   23.07  21
  -1   8  -5  920.68   22.18  10
  -1   8  -5  855.93   10.95  11
   1  -8   6   40.14    8.61  16
  -1   8  -6   37.31    3.61   5
  -1   8  -6   41.75    5.10  38
  -1   8  -6   61.91   12.06  39
  -1   8  -6   65.83    4.32  34
  -1   8  -6   50.53    5.67  33
   1  -8   6   21.32    7.78  14
   1  -8   6   40.18   30.96   1
   1  -8   6   27.92   41.12   1
  -1   8  -6   45.75    4.26  29
   1  -8   6   35.90    8.10  26
  -1   8  -6   46.15   10.32  27
  -1   8  -6   42.05    4.00  22
   1  -8   6   39.11    8.54  19
  -1   8  -6   57.83   17.10  21
  -1   8  -6   41.09    4.46  11
  -1   8  -6   70.93   14.95  10
   1  -8   6   28.84    4.15   9
   1  -8   6   34.70    3.86   7
  -1   8  -7  142.76    7.08  33
  -1   8  -7  120.82    6.39  38
  -1   8  -7  135.73   15.92  39
   1  -8   7  103.22    8.90  14
   1  -8   7  119.99   10.19  19
  -1   8  -7  147.25    5.63  29
   1  -8   7  114.83   10.23  26
  -1   8  -7  156.77   13.97  27
   1  -8   7  140.49    5.25   7
   1  -8   7  168.44    6.15   9
  -1   8  -7  147.71    5.71  34
   1  -8   7  111.22   11.16  16
  -1   8  -7  149.45   13.58  18
   1  -8   7   81.66   10.15  17
  -1   8  -7  186.44    5.61   5
  -1   8  -7  141.51    5.84  11
   1  -8   8  141.22   11.67  26
  -1   8  -8  188.98    7.58  38
   1  -8   8  205.41   11.15  14
   1  -8   8  417.80   14.49  16
  -1   8  -8  134.56   16.49  18
   1  -8   8  154.36   12.32  17
   1  -8   8  316.57   12.05  19
  -1   8  -8  220.63    8.40  33
  -1   8  -8  181.81    6.54  29
  -1   8  -8  246.80    7.04  11
   1  -8   8  266.50    7.11   9
   1  -8   8  245.71    6.55   7
   1  -8   9  271.66   13.76  26
  -1   8  -9  279.64    8.99  38
   1  -8   9  282.88    7.57   9
   1  -8   9  261.42    6.64   7
  -1   8  -9  283.55    9.32  33
   1  -8   9  313.84   14.19  16
  -1   8  -9  303.18   23.01  18
   1  -8   9  193.95   13.57  17
   1  -8   9   86.59   10.61  19
  -1   8  -9  275.11    7.87  11
   1  -8   9  148.58   12.27  14
  -1   8  -9  291.69    8.03  29
   1  -8  10 1646.61   14.80   7
   1  -8  10 1773.21   15.95   9
  -1   8 -10 1651.24   17.73  33
   1  -8  10 1716.32   25.85  16
   1  -8  10 1576.86   25.95  19
  -1   8 -10 1695.81   15.42  11
  -1   8 -10 1545.73   33.83  24
   1  -8  10 1541.20   24.44  14
   1  -8  11 2987.34   19.91   9
   1  -8  11 2927.43   33.50  26
   1  -8  11 2924.91   32.47  16
   1  -8  12   20.48    3.89   7
   1  -8  12    7.96   10.19  19
   1  -8  12   27.69    5.40   9
   1  -8  12   37.90   12.56  26
   1  -7 -10  115.11    4.60   5
   1  -7 -10  114.00    9.15  29
   1  -7 -10  146.10   12.30  11
   1  -7 -10  124.79    4.44  22
  -1   7  10  121.40    7.27   8
   1  -7 -10  135.45    9.95  38
   1  -7 -10  111.61    4.71  34
   1  -7  -9  360.17   10.19  38
   1  -7  -9  379.21    7.49  34
   1  -7  -9  323.52   25.49  33
   1  -7  -9  349.95    6.97   5
  -1   7   9  434.35   18.97  15
   1  -7  -9  405.53   10.52  29
   1  -7  -9  395.20   27.83  25
   1  -7  -9  360.31    6.83  22
  -1   7   9  337.79    8.43   4
  -1   7   9  333.17    8.87   8
   1  -7  -9  354.77    9.89  11
   1  -7  -8  203.14    8.29  38
   1  -7  -8  232.49    6.55   5
  -1   7   8  241.04    8.61   2
  -1   7   8  154.36  147.73   1
   1  -7  -8  197.66    6.61  34
   1  -7  -8  231.69   15.51  33
  -1   7   8  281.16   16.29  15
   1  -7  -8  287.48   26.69  31
   1  -7  -8  235.83    8.85  29
   1  -7  -8  302.14   16.94  25
   1  -7  -8  226.20    6.09  22
  -1   7   8  263.73    7.59   4
  -1   7   8  225.92    8.30   8
   1  -7  -8  222.79    8.34  11
  -1   7   7   78.16    5.68   4
  -1   7   7  125.08  140.13   1
  -1   7   7   65.70    6.69   2
   1  -7  -7   88.78    6.62  38
  -1   7   7   71.47   12.52  15
   1  -7  -7   56.80    4.78   5
   1  -7  -7   81.42    5.50  34
   1  -7  -7   65.00   10.69  33
  -1   7   7   79.04   24.72  13
   1  -7  -7  117.02   26.35  12
  -1   7   7   63.06    8.05  32
   1  -7  -7   87.56   16.28  31
   1  -7  -7  109.68   31.86  30
   1  -7  -7   78.62    7.18  29
  -1   7   7  128.97   17.01  28
   1  -7  -7   73.35   11.70  25
   1  -7  -7   66.71    4.61  22
  -1   7   7   65.28    6.32   8
   1  -7  -7   74.07   20.01  20
   1  -7  -7   73.77    6.20  11
  -1   7   6  365.92   11.32   2
  -1   7   6  286.65  134.53   1
   1  -7  -6  285.89    8.70  38
   1  -7  -6  281.58   38.89  36
  -1   7   6   34.82   10.25  37
   1  -7  -6  453.65   32.16  37
  -1   7   6  182.26   12.82  15
   1  -7  -6  287.90    7.01   5
   1  -7  -6  282.55    7.33  34
   1  -7  -6  281.27   11.45  33
   1  -7  -6  310.74   19.81  12
  -1   7   6  327.81   21.56  13
  -1   7   6  250.74   11.14  32
   1  -7  -6  288.16   15.08  31
   1  -7  -6  289.45    8.97  29
   1  -7  -6  300.03   20.68  30
   1  -7  -6  265.41   11.88  25
  -1   7   6  311.86   16.41  28
   1  -7  -6  280.05    6.51  22
  -1   7   6  291.85    8.46   8
   1  -7  -6  358.60   15.55  20
   1  -7  -6  364.99    9.08  11
  -1   7   5   76.95    7.38   2
   1  -7  -5   93.81    6.09  38
  -1   7   5  115.09   11.43  37
   1  -7  -5   78.75   18.13  37
   1  -7  -5  114.59   21.74  36
   1  -7  -5   78.60    4.68   5
   1  -7  -5   83.38   12.31   2
  -1   7   5  140.20  118.51   1
   1  -7  -5   93.65    5.24  34
  -1   7   5  117.94   15.27  35
   1  -7  -5  115.46    8.53  33
  -1   7   5  113.71   14.88  13
   1  -7  -5  113.02   13.65  12
  -1   7   5   67.54    8.88  32
   1  -7  -5   86.42   10.51  31
   1  -7  -5  114.47   17.15  32
   1  -7  -5   62.67   13.38  30
   1  -7  -5   93.91    7.03  29
  -1   7   5   92.18   12.09  28
   1  -7  -5   86.59    4.72  22
   1  -7  -5  138.36   19.34  23
  -1   7   5   86.06    6.76   8
   1  -7  -5  131.67   11.58  20
   1  -7  -5   91.12    5.51  11
  -1   7   4  120.70    7.76   2
  -1   7   4  171.29  117.94   1
   1  -7  -4  126.76    9.74   2
   1  -7  -4  108.64    6.00  38
  -1   7   4  116.50   11.19  37
   1  -7  -4  143.30   14.60  36
   1  -7  -4   66.41   13.93  37
   1  -7  -4  115.38    4.88   5
  -1   7   4   99.74    4.61   5
   1  -7  -4  132.58    5.37  34
  -1   7   4  127.49    4.80  34
   1  -7  -4  128.82    8.05  33
   1  -7  -4  138.53   11.05  12
  -1   7   4  106.98   12.59  13
  -1   7   4   76.59    9.35  32
   1  -7  -4  110.29   13.39  32
   1  -7  -4  116.91    9.90  31
   1  -7  -4  146.36   12.88  30
   1  -7  -4  125.21    7.03  29
  -1   7   4  109.73   10.54  28
  -1   7   4  132.60   17.28  27
   1  -7  -4  113.78    4.80  22
   1  -7  -4  155.37   16.15  23
  -1   7   4  108.21    6.41   8
   1  -7  -4  122.52    9.96  20
   1  -7  -4  121.03    5.47  11
  -1   7   3   48.38    6.73   2
   1  -7  -3   53.63    6.99   2
  -1   7   3  103.73  111.01   1
  -1   7   3   35.66    6.40  38
  -1   7   3    8.65   16.54  39
   1  -7  -3   29.92    4.37  38
   1  -7  -3   58.23   10.18  36
  -1   7   3   36.27    8.69  37
   1  -7  -3   30.58   10.26  37
  -1   7   3   68.30    8.71  18
   1  -7  -3   52.40    4.06   5
  -1   7   3   52.66    3.44   5
   1  -7  -3   22.17    3.75  34
  -1   7   3   29.24    3.30  34
   1  -7  -3   38.69    5.91  33
   1  -7  -3   31.55    8.81  32
   1  -7  -3   50.11    7.61  31
  -1   7   3   22.69    7.73  32
   1  -7  -3   38.93    7.69  12
  -1   7   3   61.12    9.86  13
   1  -7  -3   37.90    9.45  30
   1  -7  -3   40.37    5.18  29
  -1   7   3   25.12    8.68  28
  -1   7   3   32.91   12.57  27
  -1   7   3   46.25    9.02  24
   1  -7  -3   32.64   11.94  23
   1  -7  -3   36.56    3.62  22
  -1   7   3   48.78    5.60   8
  -1   7   3   52.00    3.16  22
   1  -7  -3   44.98    7.44  20
   1  -7  -3   91.21    4.76  11
  -1   7   2 3983.21   30.32   2
  -1   7   2 3057.55  174.90   1
  -1   7   2 4089.60   52.51  39
  -1   7   2 3404.36   23.01  38
  -1   7   2 3482.21   35.69  37
   1  -7  -2 1961.20   28.09  37
   1  -7  -2 3831.97   30.65  36
  -1   7   2 4011.14   28.47  18
   1  -7  -2 3159.50   23.64  33
  -1   7   2 3455.87   27.40  33
  -1   7   2 3333.86   31.75  13
   1  -7  -2 3553.16   27.72  12
  -1   7   2 3450.61   32.85  32
   1  -7  -2 3714.38   32.55  32
   1  -7  -2 4392.74   28.05  31
  -1   7   2 3271.96   18.49  29
   1  -7  -2 2967.42   32.14  30
   1  -7  -2 3283.77   20.47  29
  -1   7   2 3702.14   41.14  27
   1  -7  -2 3309.74   22.47  25
  -1   7   2 4154.09   28.43  24
  -1   7   2 3536.46   19.92   8
   1  -7  -2 3438.70   30.53  20
  -1   7   2 3737.97   21.01  11
   1  -7  -2 3307.74   18.91  11
  -1   7   1   47.35    6.49   2
   1  -7  -1   50.34    5.62   2
  -1   7   1   59.90  128.09   1
  -1   7   1   24.57   11.93  39
   1  -7  -1   30.57    4.14  38
  -1   7   1   32.57    4.68  38
   1  -7  -1   49.39    6.67  36
  -1   7   1   10.12    8.16  37
   1  -7  -1   18.32    7.11  37
  -1   7   1   42.19    6.57  18
  -1   7   1   39.66    3.13   5
   1  -7  -1   40.82    3.46   5
   1  -7  -1   19.84    3.34  34
   1  -7  -1   31.87    5.49  33
  -1   7   1   34.98    3.13  34
  -1   7   1   31.26    5.67  33
  -1   7   1   30.88    6.64  13
   1  -7  -1   45.92    5.91  12
   1  -7  -1   33.35    5.21  31
   1  -7  -1   36.39    6.55  32
  -1   7   1   25.59    8.06  32
   1  -7  -1   27.79    8.27  30
   1  -7  -1   47.42    5.17  29
  -1   7   1   32.46    3.73  29
   1  -7  -1   50.10    5.03  25
  -1   7   1   58.13    9.67  27
   1  -7  -1   34.87    3.09  22
  -1   7   1   34.85    5.95  24
  -1   7   1   52.56    5.82   8
   1  -7  -1   44.87    6.84  20
  -1   7   1   51.46    2.92  22
  -1   7   1   27.88   13.68  10
   1  -7  -1   68.32    4.26  11
  -1   7   1   39.42    4.27  11
  -1   7   0 1809.75   20.26   2
  -1   7   0 2238.72  185.56   1
   1  -7   0 2208.62   19.23   2
   1  -7   0 1991.88   14.41  38
  -1   7   0 1929.75   17.06  38
  -1   7   0 1907.88   30.02  39
  -1   7   0 2272.76   28.19  37
   1  -7   0 2118.20   16.76  36
   1  -7   0 2952.04   28.89  37
  -1   7   0 1924.80   21.42  18
   1  -7   0 1811.89   11.27   5
   1  -7   0 1988.17   12.36  34
   1  -7   0 2081.79   17.33  33
  -1   7   0 1945.28   19.25  33
  -1   7   0 1449.32   17.26  13
   1  -7   0 2067.49   16.30  12
   1  -7   0 1909.59   14.53  31
  -1   7   0 2186.12   26.34  32
   1  -7   0 2426.16   23.27  32
   1  -7   0 1433.06   24.16  30
   1  -7   0 1426.41   11.74  29
   1  -7   0 2159.04   14.51  25
  -1   7   0 1560.60   24.01  27
   1  -7   0 1833.06   15.24  26
  -1   7   0 2161.13   11.46  22
   1  -7   0 1868.39    9.64  22
   1  -7   0 1864.16   11.33   7
   1  -7   0 1559.02   20.44  20
  -1   7   0  967.77   27.06  10
  -1   7   0 1867.16   15.02  11
   1  -7   0 1860.44   12.66  11
   1  -7   1  715.28   10.75   2
   1  -7   1  834.12    9.16  38
  -1   7  -1  555.07   17.04  39
  -1   7  -1  758.71   11.03  38
   1  -7   1 1258.59   17.70  37
  -1   7  -1  746.44   17.68  37
   1  -7   1  667.32    6.42   5
  -1   7  -1  921.48   18.75  32
   1  -7   1  837.47   13.89  32
  -1   7  -1  638.15   10.83  13
  -1   7  -1  708.75    9.52  11
  -1   7  -1  364.61   16.46  10
  -1   7  -1  521.79   14.28  27
   1  -7   1  762.68   11.47  26
  -1   7  -1 1043.79   10.67  29
  -1   7  -1  723.40    6.93  22
  -1   7  -1  799.87   12.48  33
  -1   7  -1  898.64    8.44  34
   1  -7   1  828.24    7.62  34
  -1   7  -1  709.06   14.02   2
   1  -7   1  201.18   10.80  20
   1  -7   1  701.23   25.57  21
  -1   7  -1  581.36   16.75  21
   1  -7   1  646.94    7.29   7
  -1   7  -1  508.79    6.29   5
  -1   7  -2 9059.07   46.39   2
  -1   7  -2 9850.50   54.29  32
  -1   7  -3 2398.83   26.32  39
  -1   7  -3 1972.22   16.44  38
  -1   7  -3 2054.43   26.76  37
   1  -7   3 2364.35   22.43  16
  -1   7  -3 2049.08   12.07  34
  -1   7  -3 2158.58   18.81  33
   1  -7   3 2445.27   23.49  32
  -1   7  -3 2610.27   15.31  29
  -1   7  -3 2099.88   22.80  27
   1  -7   3 2543.65   21.72  26
  -1   7  -3 2135.42   11.44  22
   1  -7   3 1772.79   28.77  21
  -1   7  -3 2090.37   26.93  21
   1  -7   3 3201.15   26.06  19
  -1   7  -3 2826.70   30.60  10
   1  -7   3 2134.48   13.52   7
   1  -7   3 2298.81   15.53   9
  -1   7  -3 2210.10   12.03   5
  -1   7  -4 6598.59   47.35  37
  -1   7  -4 6496.81   42.96  21
   1  -7   5 5197.08  121.14   1
  -1   7  -5 6428.59   42.28  10
  -1   7  -6  966.63   12.44  33
  -1   7  -6  916.28   11.25  38
  -1   7  -6  969.02   17.19  39
   1  -7   6  798.85   12.95  14
  -1   7  -6  893.25    9.82  11
   1  -7   6  737.53   14.63  19
  -1   7  -6  970.04   19.78  21
  -1   7  -6 1071.61    9.68  29
   1  -7   6  646.80   14.67  26
  -1   7  -6  909.49   15.19  27
   1  -7   6  803.09    9.58   7
   1  -7   6  921.79   10.78   9
  -1   7  -6  943.41    9.01  34
   1  -7   6 1011.21   17.95  16
   1  -7   6 1070.84   17.83  17
  -1   7  -6  785.83    8.04   5
  -1   7  -6  722.23   17.21  10
  -1   7  -7   47.96    4.19  11
   1  -7   7   74.03    7.38  14
  -1   7  -7   48.04    4.89  38
  -1   7  -7   29.04   10.50  39
  -1   7  -7   42.86    4.10  29
   1  -7   7   44.38    8.10  26
  -1   7  -7   58.40    9.33  27
   1  -7   7   49.55    4.27   9
   1  -7   7   39.54    3.97   7
  -1   7  -7   54.61    4.92  33
   1  -7   7   28.22    6.99  19
   1  -7   7   30.50    8.31  17
   1  -7   7   60.39    8.78  16
  -1   7  -7   60.93   14.47  21
  -1   7  -7   32.14   11.62  10
  -1   7  -8 2158.40   13.51  29
   1  -7   8 1914.32   25.80  26
   1  -7   8 2526.79   18.64   3
   1  -7   8 2344.00   17.51   9
   1  -7   8 2139.35   15.94   7
   1  -7   8 2251.51   15.52   4
  -1   7  -8 2067.11   14.46  11
   1  -7   8 1522.50   20.01  14
   1  -7   8 2387.89   29.02  17
   1  -7   8 2624.44   27.63  19
  -1   7  -8 2154.57   17.68  33
  -1   7  -8 2152.14   16.37  38
   1  -7   9  670.40   18.26  26
   1  -7   9  792.77   11.93   3
  -1   7  -9  695.80   10.76  38
  -1   7  -9  681.88   10.76  33
   1  -7   9  761.15    9.69   4
  -1   7  -9  591.64   23.35  18
   1  -7   9  352.62   13.55  19
   1  -7   9  805.35   19.40  17
   1  -7   9 1099.36   21.18  16
   1  -7   9  695.32   16.20  14
  -1   7  -9  731.91    9.78  11
   1  -7   9  728.66   10.04   7
   1  -7   9  742.48   10.59   9
   1  -7  10   51.53    5.07   9
   1  -7  10   39.56    4.30   7
   1  -7  10   50.47   11.31  26
  -1   7 -10   56.36    7.28  33
   1  -7  10   45.35   10.05  14
   1  -7  10   35.31   10.21  19
   1  -7  10   38.24   10.10  16
   1  -7  10   38.95   11.10  17
  -1   7 -10   50.43   18.98  24
   1  -7  11    4.44   10.84  17
   1  -7  11   15.09   10.67  19
   1  -7  11    4.64   10.43  16
   1  -7  11    5.00   10.22  14
   1  -7  11   16.64   10.32  26
   1  -7  11    6.90    3.75   7
   1  -7  11   23.42    4.82   9
   1  -7  12   20.80    5.36   9
   1  -7  12   16.10   10.14  19
   1  -7  12   36.86   11.84  16
   1  -7  12    2.79   11.35  26
   1  -6 -11   51.46    8.34  29
   1  -6 -11   44.53    3.74  22
  -1   6  11   52.05    5.82   8
   1  -6 -11   43.82    3.99   5
   1  -6 -11   47.13    4.24  34
   1  -6 -10  296.64    7.03  34
   1  -6 -10  315.35   21.92  33
   1  -6 -10  264.58    6.30   5
  -1   6  10  248.87   18.05  15
   1  -6 -10  287.01    9.47  29
   1  -6 -10  307.59   25.80  25
   1  -6 -10  287.59    6.20  22
  -1   6  10  281.15    8.09   8
   1  -6 -10  297.76    9.43  38
   1  -6 -10  313.06    9.27  11
   1  -6  -9  195.73    8.22  38
   1  -6  -9  193.07    6.07   5
  -1   6   9  145.31  121.45   1
   1  -6  -9  188.09    6.44  34
   1  -6  -9  235.97   13.49  33
  -1   6   9  274.83   15.87  15
   1  -6  -9  172.42   24.64  31
   1  -6  -9  205.45    8.40  29
  -1   6   9  220.84   21.03  28
   1  -6  -9  222.94   15.73  25
   1  -6  -9  193.00    5.98  22
  -1   6   9  196.39    7.35   4
  -1   6   9  208.91    8.35   8
   1  -6  -9  220.50    8.08  11
  -1   6   8  147.10    6.28   4
  -1   6   8  118.43    6.93   2
  -1   6   8  147.19  113.64   1
  -1   6   8  107.82   12.73  15
   1  -6  -8  108.46    5.63  34
   1  -6  -8  128.67    6.97  38
   1  -6  -8  107.48   10.00  33
  -1   6   8  152.60   25.04  13
   1  -6  -8  175.32   24.48  12
   1  -6  -8  148.21    5.78   5
   1  -6  -8  144.74   16.64  31
   1  -6  -8  133.37    7.90  29
  -1   6   8  172.68   16.27  28
   1  -6  -8  124.63    5.13  22
  -1   6   8  132.66    7.04   8
   1  -6  -8  142.87   20.91  20
   1  -6  -8  165.45    7.00  11
  -1   6   7   24.83    6.33   2
   1  -6  -7   25.24    5.39  38
   1  -6  -7   23.26    4.18   5
   1  -6  -7   49.99   33.91  36
   1  -6  -7   25.19    4.47  34
   1  -6  -7   33.41    7.44  33
  -1   6   7   24.53   11.22  15
  -1   6   7   19.66   16.29  13
   1  -6  -7   47.29   15.19  12
  -1   6   7   24.35    6.60  32
   1  -6  -7   34.49   11.33  31
   1  -6  -7   31.42   18.68  30
   1  -6  -7   32.12    6.26  29
  -1   6   7    9.82   12.36  28
   1  -6  -7   57.81   28.38  23
   1  -6  -7   23.76    4.17  22
  -1   6   7   22.64    5.68   8
   1  -6  -7   24.07   12.36  20
   1  -6  -7   32.59    4.79  11
  -1   6   6  544.40   12.03   2
  -1   6   6  218.69  102.46   1
   1  -6  -6  449.58    9.75  38
   1  -6  -6  821.71   30.38  37
  -1   6   6  403.96   11.56  37
   1  -6  -6  498.38   23.30  36
  -1   6   6  629.16   16.44  15
   1  -6  -6  452.21    8.26   5
   1  -6  -6  472.88    8.82  34
   1  -6  -6  474.76   12.06  33
  -1   6   6  420.18   18.79  13
   1  -6  -6  379.20   16.82  12
   1  -6  -6  472.76   15.23  31
  -1   6   6  355.80   11.68  32
   1  -6  -6  590.09   19.16  30
   1  -6  -6  388.50    9.77  29
  -1   6   6  406.48   14.46  28
   1  -6  -6  462.50    7.87  22
   1  -6  -6   93.53   18.69  23
  -1   6   6  381.69    9.37   8
   1  -6  -6  475.41   15.17  20
   1  -6  -6  460.98    8.99  11
  -1   6   5 2019.49   20.71   2
  -1   6   5 1615.31  127.26   1
   1  -6  -5 1671.57   23.50   2
   1  -6  -5 1823.05   28.34  36
  -1   6   5 1148.81   20.19  37
   1  -6  -5 1729.84   32.91  37
  -1   6   5 2595.97   28.86  35
   1  -6  -5 1919.35   15.20  34
   1  -6  -5 1922.53   17.63  38
   1  -6  -5 1639.02   27.73  32
  -1   6   5 2457.13   26.38  32
   1  -6  -5 1824.04   14.35   5
   1  -6  -5 1890.55   20.35  33
   1  -6  -5 2117.04   32.26  23
   1  -6  -5 1768.51   13.52  22
  -1   6   5 1757.23   16.37   8
   1  -6  -5 2031.95   27.07  12
  -1   6   5 1717.74   28.81  13
   1  -6  -5 1943.87   18.46  29
   1  -6  -5 2669.85   33.35  30
  -1   6   5 1987.69   24.70  28
   1  -6  -5 1843.48   23.60  20
   1  -6  -5 1875.91   15.76  11
  -1   6   410753.80  235.38   1
  -1   6   3 2791.70   23.30   2
  -1   6   3 2535.81  130.11   1
   1  -6  -3 2751.85   23.90   2
  -1   6   3 2031.21   37.13  39
  -1   6   3 3540.30   22.06  38
   1  -6  -3 3730.41   31.37  36
   1  -6  -3 4365.26   37.64  37
  -1   6   3 4001.75   34.66  37
  -1   6   3 2859.65   13.65   5
  -1   6   3 3025.30   20.40  18
  -1   6   3 3195.40   25.12  33
  -1   6   3 3390.08   14.84  34
   1  -6  -3 2829.25   22.10  33
   1  -6  -3 3296.59   27.49  12
  -1   6   3 2799.09   29.47  13
  -1   6   3 3876.81   32.79  32
   1  -6  -3 3571.46   31.76  32
   1  -6  -3 3677.30   34.15  30
  -1   6   3 2357.96   14.73  29
  -1   6   3 3607.80   40.62  27
   1  -6  -3 3325.51   34.66  23
  -1   6   3 3489.63   22.05  24
  -1   6   3 2824.47   18.03   8
  -1   6   3 3119.41   11.80  22
   1  -6  -3 3743.75   29.49  20
  -1   6   3 2808.29   16.66  11
  -1   6   2  166.99    7.43   2
   1  -6  -2  214.71    7.73   2
  -1   6   2  159.46   88.43   1
   1  -6  -2  174.66    5.52  38
  -1   6   2   54.39   13.04  39
  -1   6   2  154.93    6.12  38
   1  -6  -2   31.65    6.95  37
   1  -6  -2  188.35    7.95  36
  -1   6   2  202.47   10.01  37
  -1   6   2  163.05    6.71  18
   1  -6  -2  172.64    4.69   5
  -1   6   2  193.93    4.36   5
   1  -6  -2  167.69    4.86  34
  -1   6   2  154.56    6.97  33
  -1   6   2  161.81    4.15  34
   1  -6  -2  172.07    6.28  33
  -1   6   2  160.26    8.25  13
   1  -6  -2  196.83    7.57  12
   1  -6  -2  228.11    9.63  32
  -1   6   2  203.06    9.72  32
   1  -6  -2  191.89    6.61  31
   1  -6  -2  169.71    9.65  30
   1  -6  -2  121.28    5.40  29
  -1   6   2  178.12   11.78  27
  -1   6   2  227.10    5.49  29
  -1   6   2  182.84    6.76  24
   1  -6  -2   58.85    8.64  23
   1  -6  -2  168.34    4.25  22
  -1   6   2  164.45    5.74   8
  -1   6   2  210.21    3.84  22
   1  -6  -2  146.77    7.59  20
   1  -6  -2  166.57    4.69  11
  -1   6   2  173.58    5.23  11
  -1   6   2  194.89   15.79  10
  -1   6   1 2855.90   23.28   2
  -1   6   1 4341.85   43.89  39
  -1   6   1 3627.38   31.88  37
   1  -6  -1 3488.32   32.08  37
   1  -6  -1 3475.13   22.65  36
   1  -6  -1 2946.76   14.48   5
   1  -6  -1 3013.02   21.77   2
  -1   6   1 2580.57  139.27   1
   1  -6  -1 3301.90   16.07  34
  -1   6   1 3437.52   23.45  33
   1  -6  -1 3082.89   20.07  33
  -1   6   1 2495.96   22.06  13
   1  -6  -1 3145.31   20.46  12
  -1   6   1 3897.43   31.30  32
   1  -6  -1 2934.36   25.40  32
   1  -6  -1 4153.73   20.27  29
   1  -6  -1 3083.08   30.07  30
   1  -6  -1 2606.21   14.25  26
  -1   6   1 2156.44   26.61  27
   1  -6  -1 2962.67   31.87  23
   1  -6  -1 2939.25   13.81  22
  -1   6   1 3009.60   32.08   6
  -1   6   1 2657.34   14.75   8
   1  -6  -1 2800.32   37.09  21
  -1   6   1 4204.00   46.23  10
  -1   6   0 1190.09   15.27   2
   1  -6   0 1059.20    9.85  38
  -1   6   0 1339.73   23.02  39
  -1   6   0 1060.38   11.86  38
   1  -6   0 1264.37   11.76  36
   1  -6   0 2244.99   23.18  37
  -1   6   0 1140.79   18.19  37
   1  -6   0 1257.55    9.10   5
  -1   6   0 1345.20  132.51   1
   1  -6   0  849.73   11.47   2
  -1   6   0 1026.13    8.30  34
   1  -6   0 1127.61    9.08  34
   1  -6   0 1154.20   11.60  33
  -1   6   0 1054.18   13.13  33
   1  -6   0 1265.59   11.52  12
  -1   6   0 1166.00   13.91  13
   1  -6   0 1195.02   15.33  32
  -1   6   0 1209.41   18.12  32
   1  -6   0 1096.55    9.90  31
   1  -6   0 1652.24   20.51  30
   1  -6   0  742.44    8.60  29
   1  -6   0 1051.01    9.27  25
   1  -6   0  856.86    9.85  26
  -1   6   0 1009.72   10.04  29
  -1   6   0 1182.94   18.79  27
   1  -6   0 1194.81    7.68  22
  -1   6   0 1149.93    7.86  22
  -1   6   0 1319.23    8.96   5
   1  -6   0 1153.71    8.77   7
  -1   6   0 1024.05   19.24   6
   1  -6   0 1297.76   15.87  20
  -1   6   0  841.73   18.39  21
   1  -6   0 1031.93   22.41  21
   1  -6   0 1166.26    9.20  11
  -1   6   0 2148.99   30.22  10
  -1   6   0 1161.50   11.11  11
  -1   6  -1   78.04    6.90   2
  -1   6  -1   18.66    6.49  39
  -1   6  -1   50.88    4.45  38
   1  -6   1   35.69    3.43  38
  -1   6  -1   21.58    7.37  37
   1  -6   1   60.09    6.22  37
   1  -6   1   32.35   11.37  37
   1  -6   1   89.77    3.44   5
  -1   6  -1   79.13    3.17   5
   1  -6   1   28.50    2.72  36
   1  -6   1   44.18    3.27  34
  -1   6  -1   41.48    2.98  34
  -1   6  -1   29.62    4.27  33
   1  -6   1   29.00    4.25  33
   1  -6   1   -1.22    6.80  30
  -1   6  -1   48.58    3.67  11
  -1   6  -1   39.00    9.36  10
  -1   6  -1   52.06    3.73  29
  -1   6  -1   31.30    6.34  27
   1  -6   1   43.22    4.87  26
   1  -6   1   68.46    3.38   7
  -1   6  -1   77.60   10.50   6
   1  -6   1   74.72    4.67   2
  -1   6  -1   86.98  137.12   1
   1  -6   1   29.66    3.05  12
  -1   6  -1   50.45    4.26  13
  -1   6  -1   27.72    7.71  32
   1  -6   1   30.07    2.93  31
   1  -6   1   38.20    4.97  32
  -1   6  -1   51.33    2.77  22
   1  -6   1   35.11    2.98  25
   1  -6   1   43.12    5.98  20
  -1   6  -1    9.43    7.34  21
   1  -6   1   71.51   11.07  21
  -1   6  -2 3029.39   28.64  37
   1  -6   2 2976.63   21.80  37
  -1   6  -2 3086.37   28.28  32
  -1   6  -2 3875.70   32.61   6
  -1   6  -2 3643.56   25.73   2
  -1   6  -2 3473.10   30.08  21
   1  -6   2 3893.17   33.20  21
  -1   6  -326862.06   88.39   6
   1  -6   325246.77  282.54   1
  -1   6  -4 4855.86   16.50  34
  -1   6  -4 3885.84   28.15  39
  -1   6  -4 4731.12   15.57   5
   1  -6   4 4688.63  123.14   1
  -1   6  -4 4672.02   14.87  22
  -1   6  -4 5536.69   40.68   6
  -1   6  -4 5717.24   38.89  37
   1  -6   4 4691.10   17.64   3
   1  -6   4 5215.11   25.18   2
   1  -6   4 3188.90   24.37  19
   1  -6   531816.71  201.14   1
  -1   6  -6  548.31   11.95  39
  -1   6  -6  514.64    7.62  38
   1  -6   6  650.94   12.29  15
   1  -6   6  515.98   10.81  14
   1  -6   6  476.83    6.74   4
  -1   6  -6  627.90    6.52  29
   1  -6   6  697.65   11.61  28
  -1   6  -6  430.29   10.35  27
   1  -6   6  535.82   12.76  26
   1  -6   6  410.91    7.21   9
   1  -6   6  366.28    6.47   7
   1  -6   6  423.84    8.34   3
   1  -6   6  672.56   14.15  16
   1  -6   6  707.98   14.09  17
  -1   6  -6  422.27   11.76  10
  -1   6  -6  516.72    7.83  33
   1  -6   6  331.80   10.86  19
  -1   6  -6  395.91   12.52  21
  -1   6  -7 2698.97   12.90  11
  -1   6  -7 3189.12   28.98  10
  -1   6  -7 2731.08   24.68  27
   1  -6   7 3433.38   25.73  28
   1  -6   7 2892.59   27.58  26
   1  -6   7 2891.55   16.44   8
  -1   6  -7 2910.32   31.00  21
   1  -6   7 2034.24   23.81  17
   1  -6   7 2967.60   26.49  19
   1  -6   7 3212.92   29.83  16
   1  -6   7 2918.49   24.62  14
   1  -6   7 2127.25   22.54  15
  -1   6  -7 2765.30   26.73  39
  -1   6  -7 2581.41   15.47  38
  -1   6  -8 1705.94   12.90  33
   1  -6   8 1591.40   12.83   4
  -1   6  -8 1617.44   24.59  10
  -1   6  -8 1574.39    9.71  11
  -1   6  -8 1807.98   22.16  27
   1  -6   8 1934.45   24.59  26
   1  -6   8 1898.90   22.17  28
   1  -6   8 1720.26   13.82   8
   1  -6   8 1724.88   14.46   9
   1  -6   8 1584.53   13.33   7
  -1   6  -8 1803.83   29.03  21
   1  -6   8 1756.51   23.76  17
   1  -6   8 1951.95   23.51  19
  -1   6  -8 1889.81   24.40  39
  -1   6  -8 1709.60   12.84  38
   1  -6   8 2107.14   24.35  15
   1  -6   8 1712.03   21.09  14
   1  -6   8 1880.77   17.31   3
  -1   6  -9 1616.12   28.37  18
   1  -6   9 1505.27   23.65  17
   1  -6   9 1946.94   26.90  16
   1  -6   9  992.61   18.73  19
   1  -6   9 1982.47   17.56   3
  -1   6  -9 1624.44   12.57  33
   1  -6   9 1842.76   13.99   4
   1  -6   9 1486.90   23.12  26
   1  -6   9 2032.51   23.92  28
   1  -6   9 1896.36   23.90  14
   1  -6   9 2244.12   25.86  15
   1  -6   9 1834.64   15.20   8
   1  -6   9 1838.99   15.66   9
   1  -6   9 1568.46   13.63   7
   1  -6  10 1021.56   12.29   9
   1  -6  10  999.78   21.40  17
   1  -6  10  815.43   18.10  19
   1  -6  10 1049.18   13.54   3
  -1   6 -10  888.63    9.01  33
   1  -6  10 1021.40   12.29   8
   1  -6  10  984.83   11.25   7
   1  -6  10 1021.61   21.64  26
   1  -6  10 1063.73   18.53  28
   1  -6  10  961.15   19.07  14
   1  -6  10 1027.66   19.47  15
   1  -6  10 1040.52   11.00   4
   1  -6  11  409.68   13.63  28
   1  -6  11  401.25   15.29  26
   1  -6  11  487.04   10.41   3
   1  -6  11  456.76    7.92   4
   1  -6  11  489.99    8.93   9
   1  -6  11  455.61    7.78   7
   1  -6  11  450.01    9.26   8
   1  -6  11  383.61   14.72  15
   1  -6  11  395.07   14.95  14
   1  -6  11  300.47   14.05  16
   1  -6  11  540.27   15.59  19
   1  -6  11  363.19   16.01  17
   1  -6  12 2048.15   30.15  17
   1  -6  12 1641.22   26.56  16
   1  -6  12 2603.68   29.82  19
   1  -6  12 3322.06   32.56  28
   1  -6  12 3640.96   37.16  26
   1  -6  12 2866.44   19.00   9
   1  -6  12 3868.21   36.27  15
   1  -6  12 3057.24   33.50  14
   1  -5 -12 1561.68   10.91  22
  -1   5  12 1449.06   12.97   8
   1  -5 -12 1553.51   11.49   5
   1  -5 -12 1395.60   11.41  34
   1  -5 -11   22.78    6.77  29
   1  -5 -11    8.21    6.33  11
   1  -5 -11    5.72    4.17  34
   1  -5 -11    2.62    3.79   5
  -1   5  11   11.55    5.17   8
   1  -5 -11   17.75    7.31  38
   1  -5 -11    9.28    3.65  22
   1  -5 -10   78.47    5.50  34
   1  -5 -10   70.78    6.54  38
   1  -5 -10   86.16   11.54  33
   1  -5 -10   50.69    4.70   5
  -1   5  10   94.71   14.72  15
   1  -5 -10   59.36   26.06  31
   1  -5 -10   71.83    7.21  29
  -1   5  10   98.52   17.31  28
   1  -5 -10   95.79   14.72  25
   1  -5 -10   60.80    4.69  22
  -1   5  10   52.69    6.11   4
  -1   5  10   54.80    6.08   8
   1  -5 -10   70.44    5.90  11
  -1   5   9   87.91    4.72   2
  -1   5   9  129.85   98.05   1
   1  -5  -9  269.72    8.79  38
   1  -5  -9  222.18    6.79   5
   1  -5  -9  292.32    7.59  34
   1  -5  -9  291.08   11.68  33
   1  -5  -9  292.61   27.14  12
  -1   5   9  254.79   15.06  15
   1  -5  -9  280.52   18.33  31
   1  -5  -9  246.34    9.15  29
  -1   5   9  235.88   17.03  28
   1  -5  -9  262.84    6.73  22
  -1   5   9  234.83    7.50   4
  -1   5   9  219.16    8.44   8
   1  -5  -9  231.42    7.57  11
  -1   5   8  730.86   11.14   4
  -1   5   8  805.02   11.73   2
  -1   5   8  452.89   98.96   1
   1  -5  -8  805.30   12.88  38
   1  -5  -8  692.86   40.03  36
  -1   5   8  494.71   17.31  15
   1  -5  -8  688.37   10.30  34
   1  -5  -8  803.48   20.87  20
   1  -5  -8  661.95   14.29  33
   1  -5  -8  757.17   19.41  31
   1  -5  -8  761.62   23.97  12
  -1   5   8  725.08   26.18  13
   1  -5  -8  744.66   13.09  29
   1  -5  -8  620.02   25.90  30
  -1   5   8  603.77   19.91  28
   1  -5  -8  601.93    8.90  22
   1  -5  -8  545.48    8.95   5
  -1   5   8  642.53   11.77   8
   1  -5  -8  674.60   10.70  11
  -1   5   7   43.81    5.93   2
  -1   5   7   13.71   82.61   1
   1  -5  -7   13.24    4.87  38
   1  -5  -7   40.16    4.54   5
   1  -5  -7   15.79    4.36  34
   1  -5  -7   46.30   19.90  36
   1  -5  -7   19.32    6.08  33
  -1   5   7   29.61    9.76  15
   1  -5  -7   28.12   11.54  12
  -1   5   7   40.82    6.04  32
   1  -5  -7   27.76    5.81  29
   1  -5  -7   14.04   12.83  30
  -1   5   7   32.04   10.69  28
   1  -5  -7   63.20   16.37  23
   1  -5  -7   42.32    9.37  20
   1  -5  -7   30.49    4.22  22
   1  -5  -7   39.27    4.29  11
  -1   5   6  239.92    7.86   2
  -1   5   6  268.14   82.09   1
   1  -5  -6  325.89    8.00  38
   1  -5  -6  294.65   15.93  36
   1  -5  -6   89.29   17.06  37
  -1   5   6  245.46    8.39  37
  -1   5   6  365.28   13.10  15
   1  -5  -6  256.85    6.51   5
  -1   5   6  342.35   13.77  35
   1  -5  -6  259.75    7.04  34
   1  -5  -6  319.01    9.29  33
  -1   5   6  273.64   14.55  13
   1  -5  -6  256.44   12.33  12
  -1   5   6  412.61   11.06  32
   1  -5  -6  442.77   15.21  30
   1  -5  -6  231.69    8.08  29
  -1   5   6  263.62   12.15  28
   1  -5  -6  409.61   16.14  23
  -1   5   6  269.21    7.69   8
   1  -5  -6  367.56   12.31  20
   1  -5  -6  276.74    6.10  22
   1  -5  -6  293.35    7.05  11
  -1   5   5  248.96    8.10   2
   1  -5  -5  325.61   12.42   2
  -1   5   5  309.77   76.00   1
  -1   5   5  201.24    9.59  37
   1  -5  -5  533.15   17.84  37
   1  -5  -5  353.73   14.46  36
   1  -5  -5  312.35    6.44   5
   1  -5  -5  333.05    7.62  38
   1  -5  -5  319.31    6.76  34
  -1   5   5  382.24   11.56  35
   1  -5  -5  349.29    8.71  33
  -1   5   5  325.92   13.60  13
  -1   5   5  193.32    8.65  32
   1  -5  -5  479.73   16.84  32
   1  -5  -5  365.24    8.73  29
   1  -5  -5  260.95   12.12  30
  -1   5   5  329.97   11.41  28
   1  -5  -5  457.53   14.55  23
   1  -5  -5  423.36   11.47  20
   1  -5  -5  351.36    6.38  22
   1  -5  -5  350.32    6.93  11
  -1   5   5  363.73    8.24   8
   1  -5  -5  245.64   13.48   6
  -1   5   4 7199.71   19.03  34
  -1   5   4 5935.55   17.19   5
  -1   5   4 6783.76   27.77  38
   1  -5  -4 6058.98   43.91  36
   1  -5  -4 6739.84   43.69  32
  -1   5   3  192.22    7.08   2
   1  -5  -3  237.23    8.15   2
  -1   5   3  262.21   69.94   1
  -1   5   3  227.11    6.43  38
  -1   5   3  407.89   18.35  39
   1  -5  -3  244.22    5.94  38
   1  -5  -3  116.41    8.64  37
  -1   5   3  200.42    9.01  37
   1  -5  -3  273.69    9.54  36
  -1   5   3  223.10    5.84  18
  -1   5   3  214.59    4.14   5
   1  -5  -3  186.09    4.80   5
   1  -5  -3  230.68    5.35  34
   1  -5  -3  213.83    6.27  33
  -1   5   3  246.35    7.68  33
  -1   5   3  229.80    4.25  34
  -1   5   3  196.55    8.79  13
  -1   5   3  199.46    8.69  32
   1  -5  -3  228.84   10.04  32
   1  -5  -3  117.61    5.58  29
  -1   5   3  230.15    5.51  29
   1  -5  -3  162.70    8.35  30
  -1   5   3  221.97   11.58  27
   1  -5  -3  215.02    9.49  23
  -1   5   3  222.73    6.05  24
  -1   5   3  243.92   15.96   6
   1  -5  -3  224.67    9.00   6
  -1   5   3  222.12    6.23   8
   1  -5  -3  205.85   23.05  21
  -1   5   3  228.81    3.64  22
   1  -5  -3  234.71    4.80  22
   1  -5  -3  169.06    7.47  20
   1  -5  -3  244.82    5.38  11
  -1   5   3  217.48    5.56  11
  -1   5   2 2816.99   21.37   2
  -1   5   2 3200.11   36.11  39
  -1   5   2 2285.86   16.02  38
   1  -5  -2 2911.16   25.75  37
   1  -5  -2 2534.68   21.82  36
  -1   5   2 2560.16   24.59  37
   1  -5  -2 2408.53   13.35   5
   1  -5  -2 2055.12   18.03   2
  -1   5   2 2477.80  106.01   1
   1  -5  -2 2425.12   13.93  34
  -1   5   2 2270.38   17.67  33
   1  -5  -2 2723.56   18.09  33
  -1   5   2 2411.07   22.44  13
   1  -5  -2 2712.50   23.85  32
  -1   5   2 1653.58   20.19  32
   1  -5  -2 2580.22   16.67  29
   1  -5  -2 2301.87   23.11  30
   1  -5  -2 2958.23   13.07  26
  -1   5   2 2057.55   24.87  27
   1  -5  -2 2356.80   23.63  23
  -1   5   2 2429.71   16.53  24
  -1   5   2 2371.63   26.01   6
  -1   5   2 2202.43   13.74   8
   1  -5  -2 2351.93   21.02  20
   1  -5  -2 2316.78   30.57  21
  -1   5   2 1416.11   28.73  10
  -1   5   2 2376.50   14.01  11
  -1   5   1  208.34    6.99   2
   1  -5  -1  243.76    5.16  38
  -1   5   1  212.02    5.86  38
  -1   5   1  226.80   11.08  39
   1  -5  -1  181.33   22.21  37
   1  -5  -1  273.56    8.54  37
  -1   5   1  263.96    8.96  37
   1  -5  -1  245.30    6.49  36
  -1   5   1  286.52    4.28   5
   1  -5  -1  217.63    4.35   5
   1  -5  -1  255.52    4.88  34
  -1   5   1  351.13    4.88  34
  -1   5   1  233.11    6.64  33
   1  -5  -1  214.41    5.54  33
   1  -5  -1  296.01    8.57  32
  -1   5   1  245.13    8.80  32
  -1   5   1  196.33   71.22   1
   1  -5  -1  236.47    6.65   2
   1  -5  -1  255.40    6.10  12
  -1   5   1  207.79    6.85  13
  -1   5   1  261.93   10.00  27
  -1   5   1  254.23    5.05  29
   1  -5  -1  165.38    5.03  26
   1  -5  -1  300.56    9.81  23
   1  -5  -1  234.01    4.33  22
   1  -5  -1  213.47   11.95  21
  -1   5   1  231.69    3.74  22
   1  -5  -1  221.20    7.33  20
   1  -5  -1  237.63    5.64  29
   1  -5  -1  302.48    9.41  30
  -1   5   1  223.93    9.26   6
  -1   5   1  204.23    5.47   8
   1  -5  -1  226.36    4.54  11
  -1   5   1  321.90   13.71  10
  -1   5   1  220.88    5.22  11
   1  -5   0 4789.04   34.17  21
   1  -5   0 3967.15   16.51  29
   1  -5   0 3844.14   17.65  26
  -1   5   0 5295.21   31.30   6
   1  -5   0 4610.47   15.05   7
  -1   5   0 5958.00  153.87   1
   1  -5   0 4534.00   34.98  37
  -1   5   0 2720.35   20.61   2
  -1   5  -1  758.52  108.84   1
   1  -5   1 1324.23  162.73   1
   1  -5   1 2398.71   11.54  38
   1  -5   1 2327.76   22.22  37
   1  -5   1  947.57   12.28  37
  -1   5  -1 2657.12   23.15  37
   1  -5   1 2353.91   10.27  34
   1  -5   1 2190.32   11.82  33
  -1   5  -1 1574.79    8.61   5
   1  -5   1 1703.49    8.55   5
  -1   5  -1 2706.51   22.75  32
   1  -5   1 2263.21   17.07  32
   1  -5   1 1782.86   23.34  10
   1  -5   1 1680.95    7.75  11
   1  -5   1 2600.35    9.13  25
   1  -5   1 2066.27   15.00  26
  -1   5  -1 2173.96   19.09  27
  -1   5  -1 2014.61    9.22  22
   1  -5   1 1614.72    9.61   7
  -1   5  -1  973.97   14.84   6
  -1   5  -1 1585.73   15.87   2
  -1   5  -1 2269.42   22.58  21
   1  -5   1 2063.72   21.40  21
  -1   5  -2   20.57    6.68   2
   1  -5   2   28.66    2.93   2
  -1   5  -2   42.14  136.27   1
  -1   5  -2   11.42    4.42  39
  -1   5  -2    6.71    3.10  38
   1  -5   2    7.70    4.25  37
   1  -5   2   29.94    3.48  37
  -1   5  -2    8.86    6.01  37
  -1   5  -2   10.25    2.42  34
  -1   5  -2    9.59    3.12  33
   1  -5   2    4.46    3.30  32
  -1   5  -2   12.54    7.42  32
   1  -5   2    5.30    4.69  17
   1  -5   2   13.76    4.58  16
  -1   5  -2   33.30    2.55   5
  -1   5  -2   11.46    2.37  22
  -1   5  -2   12.40    4.46  21
   1  -5   2   26.06    5.40  20
   1  -5   2   23.46    6.15  21
  -1   5  -2    8.62    5.77   6
   1  -5   2   31.13    2.78   7
  -1   5  -2   15.45    2.58  11
  -1   5  -2   16.19    2.28  13
   1  -5   2    7.15    3.17  14
  -1   5  -2   15.68    5.18  10
  -1   5  -2   16.40    4.38  27
   1  -5   2   40.93    4.24  26
  -1   5  -2   18.16    2.57  29
   1  -5   351424.24  319.04   1
   1  -5   4  782.26    5.87   2
   1  -5   4  308.07   43.47   1
  -1   5  -4  752.12   14.77  37
  -1   5  -4  652.54    6.22  34
  -1   5  -4  660.11    8.56  33
  -1   5  -4  754.69    8.16  33
   1  -5   4 1007.72   12.97  15
  -1   5  -4  491.36    3.03  13
  -1   5  -4  375.41    3.46  13
   1  -5   4  552.44    8.99  14
  -1   5  -4  646.79    5.33  29
  -1   5  -4  729.02   11.33  27
   1  -5   4  913.87   11.18  28
   1  -5   4  880.00   12.57  26
   1  -5   4  561.31    6.85   7
   1  -5   4  674.89    7.74   9
  -1   5  -4  736.14   12.74  21
   1  -5   4  457.75    9.34  19
  -1   5  -4  725.41    7.76  38
  -1   5  -4  778.00   12.14  39
   1  -5   4  510.09   10.67  17
   1  -5   4  678.66   11.57  16
   1  -5   4  658.65    6.81   2
   1  -5   4  646.41    7.25   3
  -1   5  -4  600.51    5.99  11
  -1   5  -4  696.07   11.24  10
  -1   5  -4  523.45    5.37   5
   1  -5   4  676.33    6.84   4
   1  -5   5 2854.70   35.66   1
  -1   5  -6 2163.88   16.54  36
  -1   5  -6 2078.65    9.90  33
   1  -5   6 2411.37   22.10  14
  -1   5  -6 1779.14   11.22  12
   1  -5   6 3109.21   24.34  19
   1  -5   6 1529.12   19.01  16
   1  -5   6 1490.47   18.69  17
  -1   5  -6 2009.80   11.65  36
  -1   5  -6 2334.43   21.96  10
   1  -5   6 1999.30   21.23  26
   1  -5   6 2222.23   14.40   9
   1  -5   6 2170.30   13.54   8
  -1   5  -6 2382.50   23.48  21
  -1   5  -6 2217.35   21.22  39
   1  -5   6 2085.42   12.65   4
   1  -5   6 2423.60   16.24   3
  -1   5  -7  473.49    4.43  33
  -1   5  -7  413.75    4.01  33
   1  -5   7  530.92   12.06  15
   1  -5   7  447.86   11.69  14
  -1   5  -7  507.66    8.76  12
   1  -5   7  299.57   11.32  17
   1  -5   7  579.68   11.99  19
   1  -5   7  216.92    9.75  16
  -1   5  -7  499.24    5.93  38
  -1   5  -7  457.79    8.86  36
  -1   5  -7  455.55   11.75  10
   1  -5   7  649.04   13.78  26
   1  -5   7  270.85    8.90  28
   1  -5   7  532.43    8.20   8
   1  -5   7  551.89    8.10   9
   1  -5   7  537.19    7.64   7
  -1   5  -7  585.82   14.55  21
  -1   5  -7  537.81   12.30  39
  -1   5  -7  305.83    7.24  31
   1  -5   7  533.32    7.23   4
   1  -5   7  966.83   15.17   3
  -1   5  -8 1035.78   14.12  31
  -1   5  -8 1537.88   22.08  10
   1  -5   8 1691.89   22.34  26
   1  -5   8 1398.66   19.39  28
  -1   5  -8 1423.05   23.78   6
   1  -5   8 1550.58   13.79   8
   1  -5   8 1450.19   12.42   7
   1  -5   8 1639.12   13.73   9
  -1   5  -8 1497.34   24.12  21
   1  -5   8 1543.75   12.10   4
   1  -5   8 1799.80   16.78   3
  -1   5  -8 1516.99   21.42  39
   1  -5   8 1974.20   22.59  15
   1  -5   8 1639.66   20.46  14
  -1   5  -8 1187.32   15.85  12
  -1   5  -8 1026.68    5.43  33
   1  -5   8  706.12   14.73  19
   1  -5   8 2236.58   26.66  17
   1  -5   8 1969.89   23.99  16
   1  -5   9 2565.01   27.19  14
   1  -5   9 3195.04   30.16  15
  -1   5  -9 2288.28   29.33  39
  -1   5  -9 2294.22   30.16  10
   1  -5   9 2458.78   17.51   9
  -1   5  -9 2260.94   28.18  23
   1  -5   9 2291.42   15.30   4
   1  -5   9 2484.57   19.54   3
   1  -5   9 1743.11   23.46  19
   1  -5   9 2265.90   26.56  16
   1  -5   9 3094.82   32.03  17
  -1   5  -9 2162.99   29.87  18
   1  -5   9 2005.88   26.18  26
   1  -5   9 1743.88   22.21  28
   1  -5   9 2311.55   17.70   8
   1  -5   9 2296.95   15.63   7
   1  -5  11 6076.42   45.92  26
   1  -5  11 4181.20   35.93  28
   1  -5  11 5059.94   28.43   3
   1  -5  11 5296.38   24.05   4
   1  -5  11 5055.28   27.04   8
   1  -5  11 5305.21   23.26   7
   1  -5  11 6010.56   46.67  16
   1  -5  11 6752.57   50.56  17
   1  -5  11 5326.22   25.88   9
   1  -5  11 5489.68   42.72  15
   1  -5  11 6114.74   45.67  14
   1  -5  12 7018.14   51.79  17
   1  -5  12 6270.55   30.95   3
   1  -5  12 6486.70   29.55   8
   1  -5  12 7575.42   52.16  14
   1  -5  12 5462.03   43.03  15
   1  -5  12 7033.97   26.51   4
   1  -5  12 6888.49   47.34  28
   1  -5  12 8143.19   53.51  26
   1  -5  13 1398.51   13.96   8
   1  -5  13 1430.64   24.21  15
  -1   4  12   68.45   26.89  15
   1  -4 -12   29.54    4.31   5
   1  -4 -12   47.12    7.49  29
  -1   4  12   76.25   29.04  28
   1  -4 -12   32.72    4.07  22
  -1   4  12   31.76    5.21   8
   1  -4 -12   54.29    9.23  38
   1  -4 -12   29.55    4.64  34
   1  -4 -12   43.69    7.38  11
   1  -4 -11  331.81    7.86  34
   1  -4 -11  359.07    9.86  38
  -1   4  11  474.90   18.35  15
   1  -4 -11  408.12    7.84   5
   1  -4 -11  340.00   14.69  33
   1  -4 -11  321.37    9.80  29
  -1   4  11  319.75   20.41  28
   1  -4 -11  318.42   19.17  25
   1  -4 -11  364.41    7.31  22
  -1   4  11  389.39    8.85   4
  -1   4  11  371.60    9.38   8
   1  -4 -11  388.12    9.35  11
   1  -4 -10   -2.21    4.71  34
   1  -4 -10    8.38    5.93  38
   1  -4 -10   11.99    8.67  33
   1  -4 -10    5.80    4.14   5
  -1   4  10   11.79   12.15  15
   1  -4 -10   29.49   29.67  12
   1  -4 -10    0.02    6.07  29
   1  -4 -10   37.04   17.23  31
  -1   4  10    8.57   13.93  28
   1  -4 -10   25.01    4.43  22
  -1   4  10    9.64    5.11   4
   1  -4 -10   17.24    4.64  11
  -1   4  10   15.22    6.01   8
  -1   4   9  347.39   83.23   1
   1  -4  -9  270.24    8.42  38
   1  -4  -9  263.79    7.26  34
   1  -4  -9  260.55   10.20  33
  -1   4   9  293.21   22.15  13
   1  -4  -9  278.21   20.06  12
  -1   4   9  241.77   14.33  15
   1  -4  -9  222.66    6.74   5
   1  -4  -9  286.30    9.63  29
  -1   4   9  207.47   15.09  28
  -1   4   9  246.06    7.36   4
  -1   4   9  213.64    8.27   8
   1  -4  -9  252.39    6.50  22
   1  -4  -9  260.32    7.35  11
  -1   4   8 1224.95   13.68   4
  -1   4   8 1405.79   13.90   2
  -1   4   8 1397.88   99.63   1
   1  -4  -8  895.68   12.98  38
   1  -4  -8  972.42   30.59  36
   1  -4  -8  950.22   11.93  34
   1  -4  -8  866.81   14.97  33
   1  -4  -8 1081.87   12.09   5
  -1   4   8 1088.26   21.57  15
  -1   4   8 1128.56   28.31  13
   1  -4  -8 1241.65   24.98  12
   1  -4  -8  657.87   20.96  30
   1  -4  -8 1129.88   15.18  29
  -1   4   8 1082.96   22.88  28
   1  -4  -8 1012.94   26.57  23
  -1   4   8 1096.31   14.67   8
   1  -4  -8 1104.58   20.80  20
   1  -4  -8 1080.99   11.49  22
   1  -4  -8 1183.69   13.32  11
   1  -4  -7 3320.64   18.22  22
   1  -4  -7 3593.28   30.81  20
   1  -4  -7 3338.98   41.25  36
  -1   4   7 2878.64   30.70  15
   1  -4  -7 2899.70   18.28   5
   1  -4  -7 3249.78   19.76  34
   1  -4  -7 3260.04   25.44  33
  -1   4   7 3050.85   38.74  13
  -1   4   7 3084.37   28.05  14
  -1   4   7 3396.28   21.36  32
   1  -4  -7 3989.55   36.22  30
  -1   4   7 3305.83   33.43  28
   1  -4  -7 2512.36   31.00  23
  -1   4   7 4000.29   23.20   4
  -1   4   7 1697.66  103.98   1
  -1   4   7 3451.62   23.66   8
   1  -4  -7 3269.22   37.75   6
  -1   4   6  833.07   11.63   2
  -1   4   6  213.86   67.12   1
   1  -4  -6  956.35   11.53  38
   1  -4  -6 1056.73   21.62  36
  -1   4   6  986.52   10.88  37
   1  -4  -6  608.45   19.53  37
  -1   4   6 1064.94   17.69  15
   1  -4  -6  885.49    9.71   5
   1  -4  -6  987.38   10.71  34
  -1   4   6 1101.41   17.05  35
   1  -4  -6  994.80   13.58  33
  -1   4   6  909.41   13.94  14
  -1   4   6  859.27   19.95  13
  -1   4   6 1169.23   14.98  32
   1  -4  -6 1223.98   19.27  30
   1  -4  -6 1021.73   12.71  29
  -1   4   6  993.13   17.78  28
   1  -4  -6 1075.81   19.42  23
  -1   4   6  888.69   11.96   8
   1  -4  -6  389.08   14.98   6
   1  -4  -6  910.61    9.25  22
   1  -4  -6 1101.58   16.21  20
   1  -4  -6  902.58   10.29  11
  -1   4   5  556.27    9.82   2
   1  -4  -5  538.11    8.49  38
   1  -4  -5  501.00   14.40  36
  -1   4   5  529.29   11.15  37
   1  -4  -5  309.44   14.09  37
  -1   4   5  498.54   16.22  37
   1  -4  -5  438.28    6.76   5
  -1   4   5  504.52   66.01   1
   1  -4  -5  485.50   13.14   2
  -1   4   5  542.75   11.54  35
   1  -4  -5  496.87    7.36  34
   1  -4  -5  505.46    9.39  33
  -1   4   5  611.48   10.52  14
  -1   4   5  508.56   14.57  13
  -1   4   5  180.50    7.81  32
   1  -4  -5  522.47   16.99  32
   1  -4  -5  582.63   12.06  30
   1  -4  -5  601.80    9.41  29
  -1   4   5  389.01   11.83  28
   1  -4  -5  225.31   11.50  23
   1  -4  -5  421.74   12.56   6
  -1   4   5  517.80    8.84   8
   1  -4  -5  527.45    6.89  22
   1  -4  -5  558.35   11.46  20
   1  -4  -5  518.29    7.45  11
   1  -4  -4 1928.29   19.49   2
  -1   4   4 1797.48   90.45   1
  -1   4   4 3513.04   42.38  39
   1  -4  -4 1455.07   12.79  38
  -1   4   4 1965.65   13.39  38
  -1   4   4 1701.11   25.00  37
   1  -4  -4 2210.67   23.81  36
   1  -4  -4 2047.86   24.12  37
  -1   4   4 2127.94    9.44   5
   1  -4  -4 1957.87   12.33   5
   1  -4  -4 2016.52   13.07  34
  -1   4   4 1948.53    9.29  34
  -1   4   4 2156.90   20.62  32
   1  -4  -4 2075.46   22.82  32
   1  -4  -4 2435.95   16.58  29
   1  -4  -4 2582.17   21.80  30
   1  -4  -4 2601.40   23.64  23
   1  -4  -4 1983.15   11.81  22
   1  -4  -4 1893.22   17.93  20
   1  -4  -4 1743.94   31.54  21
  -1   4   4 1938.60   22.91  13
  -1   4   4 1992.71   14.58  14
   1  -4  -4 2403.46   24.22   6
  -1   4   4 1627.94   25.08   6
  -1   4   4 1951.38   14.59   8
  -1   4   4 1704.32   16.16   2
  -1   4   4 2090.64   21.41  28
  -1   4   4 2355.85   29.90  27
  -1   4   311420.90   51.99  37
  -1   4   311407.70  180.25   1
  -1   4   2   55.43    4.88   2
   1  -4  -2  103.96    5.51   2
  -1   4   2  132.03   51.00   1
  -1   4   2  142.32    4.75  38
   1  -4  -2  127.99    3.90  38
  -1   4   2  223.23   11.42  39
  -1   4   2  122.71    6.70  37
   1  -4  -2  194.59    7.61  37
  -1   4   2  160.82   13.30  37
   1  -4  -2  129.87    5.57  36
  -1   4   2  136.98    4.43  18
  -1   4   2   78.69    2.74   5
   1  -4  -2   80.67    3.21   5
   1  -4  -2  110.79    3.73  34
  -1   4   2  117.09    4.68  33
  -1   4   2  123.05    3.11  34
   1  -4  -2  111.79    4.07  33
  -1   4   2   99.50    5.73  13
   1  -4  -2   68.45    6.42  32
  -1   4   2  145.74    6.67  32
   1  -4  -2  151.37    4.70  29
   1  -4  -2  120.79    6.02  30
  -1   4   2  127.12    8.02  27
  -1   4   2  118.85    3.63  29
   1  -4  -2  108.94    5.96  23
  -1   4   2  104.81    7.06   6
  -1   4   2  133.60    4.79   8
   1  -4  -2   65.44    5.54   6
   1  -4  -2  109.03    3.27  22
  -1   4   2  125.98    2.83  22
   1  -4  -2   65.32    4.57  20
   1  -4  -2   90.93    8.97  21
  -1   4   2   26.41    9.78  10
  -1   4   2   95.32    3.49  11
   1  -4  -2   99.43    3.30  11
  -1   4   1  298.46    7.16   2
  -1   4   1  427.82   11.55  39
  -1   4   1  306.62    5.74  38
   1  -4  -1  324.55    5.14  38
   1  -4  -1  308.23    6.40  36
  -1   4   1  400.01   14.09  37
  -1   4   1  308.06    8.36  37
   1  -4  -1  313.48    8.25  37
   1  -4  -1  308.59   13.81  37
  -1   4   1  339.78    4.16   5
   1  -4  -1  291.65    4.43   5
  -1   4   1  258.76    8.82  21
   1  -4  -1  170.39    9.03  21
   1  -4  -1  236.34    6.11  20
   1  -4  -1  289.42    4.62  34
   1  -4  -1  285.20    5.38  33
  -1   4   1  274.72    4.04  34
  -1   4   1  281.81    6.02  33
  -1   4   1  270.59    6.59  13
   1  -4  -1  227.22    8.27  13
  -1   4   1  325.02    8.70  32
   1  -4  -1  184.75    6.90  32
   1  -4  -1  338.24    5.68  29
   1  -4  -1  431.73    9.55  30
  -1   4   1  252.19    8.15  27
  -1   4   1  380.76    5.18  29
   1  -4  -1  265.80    4.16  22
   1  -4  -1  198.08    6.53  23
  -1   4   1  198.56   10.43  23
   1  -4  -1  351.97    7.29   2
  -1   4   1  308.41   57.12   1
   1  -4  -1  314.65    7.73   6
  -1   4   1  278.04    7.65   6
  -1   4   1  267.37    5.35   8
  -1   4   1  271.91    4.98  11
   1  -4  -1  207.80    3.86  11
  -1   4   1  190.46   10.23  10
   1  -4  -1  327.67   14.15  10
   1  -4   0 1357.14  156.84   1
  -1   4   0 1526.97   77.95   1
   1  -4   0 1766.73    9.03   5
  -1   4   0 2018.56    9.06   5
  -1   4   0 2520.21   19.37  32
   1  -4   0 1910.36   15.42  32
  -1   4   0 2054.01   18.85  37
   1  -4   0 1105.91   17.17  37
  -1   4   0 2391.52   24.12  37
   1  -4   0 2456.06   11.87  29
   1  -4   0 1728.22   10.81  26
   1  -4   0 1930.68    8.83  22
  -1   4   0  888.84   14.02  23
  -1   4   0 1963.46    8.54  22
   1  -4   0 1739.28    8.66   7
  -1   4   0 1595.94   14.80   6
   1  -4   0 1830.38   20.07  10
  -1   4   0 2342.76   10.18  34
   1  -4   0 1930.41    9.95  34
   1  -4   0 1649.78   14.01  20
   1  -4   0 1930.30   18.82  21
  -1   4   0 1943.69   15.28   2
   1  -4   112093.19   42.92  32
  -1   4  -117908.94  202.04   1
  -1   4  -223327.59  236.35   1
   1  -4   245515.59  268.57   1
  -1   4  -313233.08   54.89  35
  -1   4  -314169.27   44.04  32
  -1   4  -4 2232.79   25.87  23
   1  -4   410175.31   89.87   1
  -1   4  -514877.77   42.29  37
  -1   4  -513697.58   68.09  23
   1  -4   6 2254.02   20.48  28
   1  -4   6 1545.09   18.23  26
   1  -4   6 1881.19   11.51   4
   1  -4   6 2235.44   15.47   3
   1  -4   6 1894.28   12.73   9
   1  -4   6 1814.94   12.08   7
   1  -4   6 1884.76   13.35   8
   1  -4   6 2271.81   19.94  19
   1  -4   6 2261.84   22.35  17
  -1   4  -6 1895.49   19.34  10
   1  -4   6 2182.98   20.63  14
  -1   4  -6 1938.92   16.23  36
  -1   4  -6 1601.23   18.77  21
   1  -4   7 3328.14   25.81   3
   1  -4   7 1851.40   12.19   4
  -1   4  -7 1939.41   21.26   6
   1  -4   7 1948.74   13.57   9
   1  -4   7 1886.97   13.10   7
   1  -4   7 1866.41   14.52   8
   1  -4   7 2370.70   24.48  17
   1  -4   7 1735.74   20.97  16
  -1   4  -7 1859.68   18.58  36
   1  -4   7 1961.38   21.13  14
   1  -4   7 1620.85   19.01  15
  -1   4  -7 1715.63   16.86  12
   1  -4   7 2109.11   22.12  26
   1  -4   7 2434.73   23.42  28
  -1   4  -7 1995.54   22.73  21
   1  -4   8  410.49    6.63   4
   1  -4   8  547.99   10.14   3
  -1   4  -8  426.53   14.93  21
   1  -4   8  457.61    7.56   9
   1  -4   8  433.16    8.22   8
   1  -4   8  406.01    6.73   7
  -1   4  -8  429.65   13.20   6
   1  -4   8  217.78   10.24  16
   1  -4   8  557.02   13.89  17
   1  -4   8  254.15   10.20  19
   1  -4   8  389.66   11.34  15
  -1   4  -8  403.03   11.37  12
   1  -4   8  429.94   11.43  14
  -1   4  -8  423.26   12.89  36
   1  -4   8  566.12   13.98  26
   1  -4   8  370.57   11.15  28
  -1   4  -9  774.86   20.54  36
  -1   4  -9  725.75   24.03  21
   1  -4   9  755.36   15.10  28
   1  -4   9  337.96   12.13  26
   1  -4   9  510.25   15.07  17
  -1   4  -9  726.21   18.09  18
   1  -4   9  792.42   15.41  19
   1  -4   9  674.57   11.05   3
   1  -4   9  668.99    8.57   4
   1  -4   9 1087.10   18.77  15
  -1   4  -9  679.08   17.46  12
   1  -4   9  681.91   15.27  14
  -1   4  -9  747.12   15.95  30
  -1   4  -9  804.89   19.87  10
   1  -4   9  724.47    9.70   9
   1  -4   9  672.24   10.48   8
   1  -4   9  661.49    8.67   7
  -1   4 -10  270.06   16.88  31
   1  -4  10  425.61    8.37   9
   1  -4  10  705.60   16.99  26
   1  -4  10  518.62   15.21  28
   1  -4  10  274.70   11.10  19
   1  -4  10  428.33   15.51  17
   1  -4  10  566.52   15.56  16
   1  -4  10  416.62    9.37   8
   1  -4  10  417.54    7.36   7
   1  -4  10  395.32    9.41   3
   1  -4  10  412.96    7.36   4
   1  -4  10  403.78   13.61  15
   1  -4  10  404.87   13.29  14
  -1   4 -10  346.37    4.64  33
   1  -4  11 8890.83   53.94  26
   1  -4  11 7794.52   54.16  17
   1  -4  12  961.42   22.82  17
   1  -4  12  918.55   12.84   8
   1  -4  12 1006.50   11.05   4
   1  -4  12  934.91   13.16   3
   1  -4  12 1058.16   21.82  15
   1  -4  12 1092.56   21.77  14
   1  -4  13  584.71   16.71  28
   1  -4  13  532.01   10.08   8
   1  -4  14   45.43   16.94  15
   1  -4  14   53.97   13.67  28
   1  -3 -13   78.61    5.83  34
  -1   3  13   75.86    5.42   8
   1  -3 -13   90.40    5.39   5
   1  -3 -13   78.82    4.69  22
   1  -3 -12   26.82   16.64  33
   1  -3 -12   14.16    4.44   5
   1  -3 -12   22.01    7.67  38
   1  -3 -12   20.03    7.10  29
  -1   3  12   32.19   18.44  28
   1  -3 -12   18.83    4.38  22
   1  -3 -12   16.40    4.85  34
  -1   3  12   17.75    5.44   8
   1  -3 -12   22.84    6.25  11
   1  -3 -11  108.10    6.00  34
   1  -3 -11  101.15    7.27  38
   1  -3 -11  138.21   10.60  33
  -1   3  11   92.11   13.52  15
   1  -3 -11  117.71    5.59   5
   1  -3 -11  118.38   22.57  31
   1  -3 -11   89.79    7.94  29
  -1   3  11   94.24   15.23  28
   1  -3 -11  115.77    5.43  22
  -1   3  11  134.37    6.78   4
   1  -3 -11  134.60    6.46  11
  -1   3  11  117.47    7.05   8
   1  -3 -10 1561.18   17.20  38
   1  -3 -10 1494.34   14.71  34
   1  -3 -10 1310.09   18.41  33
   1  -3 -10 1668.90   34.98  12
  -1   3  10 1841.87   28.61  15
   1  -3 -10 1658.73   14.70   5
   1  -3 -10 1775.85   19.34  29
  -1   3  10 1837.65   29.76  28
  -1   3  10 1672.62   18.32   8
   1  -3 -10 1524.62   13.87  22
   1  -3 -10 1580.28   15.78  11
  -1   3  10 1719.65   15.76   4
  -1   3   9 3635.28   36.59  15
  -1   3   9 7487.87   47.53  14
   1  -3  -9 4521.06   46.05  12
  -1   3   9 5154.32   56.21  13
   1  -3  -9 5225.16   25.36   5
   1  -3  -9 5180.86   29.25  38
   1  -3  -9 4211.17   44.56  30
  -1   3   9 6355.38   49.66  28
   1  -3  -9 5080.91   25.81  34
  -1   3   9 4910.81  126.69   1
   1  -3  -9 4902.19   59.24  36
   1  -3  -9 4952.36   32.58  33
   1  -3  -9 5528.83   42.08  20
  -1   3   8  244.59    7.04   4
  -1   3   8  177.04   62.09   1
  -1   3   8  226.01    5.85   2
   1  -3  -8  218.51    7.11  38
   1  -3  -8  242.88   19.83  36
   1  -3  -8  267.38    6.72  34
   1  -3  -8  234.76    8.04  33
   1  -3  -8  243.22    6.47   5
  -1   3   8  193.43   11.75  15
  -1   3   8  258.05   15.99  13
  -1   3   8  327.23   11.38  14
   1  -3  -8  269.29    8.28  29
   1  -3  -8  225.29   11.73  30
  -1   3   8  260.99   13.68  28
  -1   3   8  219.84    7.97   8
   1  -3  -8  213.53   19.10   6
   1  -3  -8  232.19   11.37  20
   1  -3  -8  226.63    6.07  22
   1  -3  -8  227.76    6.25  11
  -1   3   7   33.94    4.38   4
  -1   3   7   38.35    4.13   2
  -1   3   7  108.10   54.56   1
   1  -3  -7   72.31    4.77  38
   1  -3  -7   48.10   11.47  36
  -1   3   7   37.99    7.67  15
   1  -3  -7   24.66    3.87   5
   1  -3  -7   37.80    4.30  34
  -1   3   7   45.53    8.55  35
   1  -3  -7   27.99    4.58  33
  -1   3   7   26.48    9.02  13
  -1   3   7   32.29    7.13  14
  -1   3   7   61.52    3.73  32
  -1   3   7   19.71    5.41  32
   1  -3  -7   76.48    5.53  29
   1  -3  -7   42.90    7.53  30
  -1   3   7   27.49    8.08  28
   1  -3  -7   47.27    8.16  23
  -1   3   7   66.36    5.52   8
   1  -3  -7   25.87   10.02   6
   1  -3  -7   38.30    6.21  20
   1  -3  -7   38.11    3.57  11
  -1   3   6 1138.75   12.04   2
  -1   3   6 1005.60   71.38   1
   1  -3  -6 1060.40   11.23  38
   1  -3  -6 1664.63   25.95  37
   1  -3  -6 1136.58   20.85  36
  -1   3   6 1038.04   16.09  15
  -1   3   6 1247.47   13.78  17
   1  -3  -6 1024.58    9.77   5
  -1   3   6 1232.89   16.00  35
   1  -3  -6 1096.52   10.49  34
   1  -3  -6 1237.14   13.70  33
  -1   3   6 1040.91   20.17  13
  -1   3   6  921.03   14.08  14
  -1   3   6  710.91   10.44  32
   1  -3  -6 1211.24   12.58  29
   1  -3  -6  676.46   12.45  30
  -1   3   6 1129.65   17.86  28
   1  -3  -6  932.76   15.32  23
   1  -3  -6 1235.37   18.98   6
  -1   3   6 1037.84   12.20   8
   1  -3  -6 1312.41   16.02  20
   1  -3  -6 1098.08    9.69  22
   1  -3  -6  884.92    9.36  11
  -1   3   5   18.68    3.80   2
   1  -3  -5   20.18    8.18   2
  -1   3   5   59.64   42.07   1
   1  -3  -5   10.55    3.01  38
   1  -3  -5    3.92    7.77  37
  -1   3   5   13.84    6.49  37
  -1   3   5   26.72    4.66  37
  -1   3   5   15.85    5.80  17
   1  -3  -5   14.37    3.11   5
   1  -3  -5    7.02    3.31  34
  -1   3   5   92.84    6.04  35
   1  -3  -5    2.16    5.90  36
   1  -3  -5    2.78    3.07  33
  -1   3   5   18.70    6.43  13
  -1   3   5   11.11    5.99  15
  -1   3   5   29.85    5.16  14
  -1   3   5   29.84    4.73  32
   1  -3  -5   30.21   11.01  32
   1  -3  -5    6.79    3.71  29
   1  -3  -5   12.83    4.45  30
  -1   3   5    8.28    6.11  28
   1  -3  -5   12.50    4.87  23
   1  -3  -5   15.78    4.67   6
  -1   3   5   21.81    4.11   8
  -1   3   5   25.65   13.39   6
   1  -3  -5   29.45   19.37  21
   1  -3  -5    7.93    3.05  22
   1  -3  -5   15.03    4.35  20
   1  -3  -5   34.85    2.99  11
  -1   3   4 1056.25   11.81   2
   1  -3  -4  910.09   13.61   2
  -1   3   4  630.01   55.64   1
  -1   3   4 1877.70   29.10  39
   1  -3  -4 1045.84    9.70  38
   1  -3  -4 1229.07   17.34  37
  -1   3   4 1141.16   13.59  37
  -1   3   4 1119.61    9.69  17
   1  -3  -4  967.81    8.30   5
  -1   3   4 1296.92   14.28  35
   1  -3  -4 1009.25    8.83  34
   1  -3  -4 1105.71   11.11  33
  -1   3   4 1039.74   12.62  14
  -1   3   4 1000.90   15.61  13
   1  -3  -4 1139.27   16.89  32
  -1   3   4 1144.71   13.55  32
   1  -3  -4  880.60    9.47  29
   1  -3  -4 1105.30   13.10  30
  -1   3   4 1079.73   19.24  27
  -1   3   4  969.58   14.60  28
   1  -3  -4 1056.12   13.73  23
  -1   3   4 1023.26   10.36   8
   1  -3  -4 1407.65   15.79   6
  -1   3   4 1111.87   17.42   6
   1  -3  -4 1040.06    8.20  22
   1  -3  -4  942.09   19.68  21
   1  -3  -4 1356.17   13.86  20
   1  -3  -4  720.06    7.38  11
  -1   3   3 2959.15   23.02  37
  -1   3   3 3995.62   19.62  14
  -1   3   3 3929.73   11.97   5
  -1   3   3 3655.39   11.63  11
  -1   3   3 3366.51   28.93  23
  -1   3   3 3845.61   17.26   8
  -1   3   3 4248.89   26.98   6
  -1   3   3 4130.93   12.34  34
  -1   3   3 2509.34   81.29   1
   1  -3  -3 2614.37   18.73   2
   1  -3  -3 3746.20   14.21  22
   1  -3  -3 3826.41   30.09  21
  -1   3   3 3644.99    9.04  22
  -1   3   3 2924.68   11.42  17
  -1   3   2 5374.41   11.59  17
   1  -3  -2 5550.10   30.16  13
  -1   3   2 4016.43   94.63   1
  -1   3   2 6345.43   31.57  23
   1  -3  -2 5420.33   31.56  21
   1  -3  -2 4790.37   33.38  10
  -1   3   2 4979.16   17.20   8
   1  -3  -2 5342.38   36.20  37
  -1   3   2 3972.87   25.57  37
  -1   3   122811.59  200.41   1
   1  -3   014221.37  172.39   1
  -1   3   011044.90  136.18   1
  -1   3  -1 3765.67   21.25  37
  -1   3  -1 3099.47   17.93  32
  -1   3  -1 2682.17    9.04   5
  -1   3  -1 3042.12   17.64  30
   1  -3   1 2137.16   15.80  10
  -1   3  -1 3765.78   19.55  23
  -1   3  -1 3067.33   79.69   1
   1  -3   1 2752.84   11.94  33
  -1   3  -1 2822.55   13.38  33
   1  -3   1 2883.70   11.03   7
  -1   3  -1 2646.35    9.34  34
  -1   3  -1 3114.45   16.27   2
  -1   3  -2 8635.54  127.25   1
   1  -3   2 8594.19   97.70   1
  -1   3  -3 8396.24   25.58  37
  -1   3  -3 8530.73   33.85  30
  -1   3  -414774.97   52.01  30
  -1   3  -5 9113.66   51.36  30
  -1   3  -514504.67   52.02  35
   1  -3   6 1231.06   11.85   3
   1  -3   6  997.57    8.43   4
  -1   3  -6 1127.28   13.52   6
   1  -3   6 1136.58    9.63   9
   1  -3   6 1042.89   10.52   8
   1  -3   6 1087.51    9.19   7
  -1   3  -6 1224.22   14.48  36
   1  -3   6 1409.11   18.10  17
   1  -3   6 1266.72   16.01  16
   1  -3   6 1700.79   17.08  19
   1  -3   6 1364.28   15.61  15
   1  -3   6 1093.96   15.01  14
   1  -3   6  742.22   12.95  28
   1  -3   6 1022.67   14.89  26
  -1   3  -6 1129.92   15.42  21
   1  -3   7 3082.99   15.49   4
   1  -3   7 3182.50   19.22   8
  -1   3  -7 3600.41   25.48   6
  -1   3  -7 2768.86   25.07  36
   1  -3   7 3232.69   28.59  17
   1  -3   7 3734.57   28.58  14
  -1   3  -7 3562.83   29.73  21
  -1   3  -8  765.55   17.62  21
  -1   3  -8  670.13   15.49  36
   1  -3   8  714.99   14.11  14
   1  -3   8  569.66   13.04  15
  -1   3  -8  683.11   14.11  12
   1  -3   8  830.20   14.29  19
   1  -3   8  652.66   15.83  17
   1  -3   8  987.89   16.58  16
  -1   3  -8  595.37   11.19  30
   1  -3   8  753.61   15.55  28
   1  -3   8  542.02   13.70  26
  -1   3  -8  672.26   12.76  23
   1  -3   8  729.84    9.17   9
  -1   3  -8  726.01   13.26   6
   1  -3   8  671.21    7.94   7
   1  -3   8  705.48   10.50   8
   1  -3   8  718.52    8.43   4
   1  -3   8  866.19   12.41   3
  -1   3  -9   20.05   13.81  36
  -1   3  -9   13.57    2.67  33
   1  -3   9   13.98    7.12  28
   1  -3   9   16.44    7.95  26
   1  -3   9   20.03    5.07   3
   1  -3   9   16.57    3.78   4
   1  -3   9   14.87    5.01   8
   1  -3   9   18.14    3.35   7
   1  -3   9    0.06    7.75  15
  -1   3  -9   13.73    9.62  12
   1  -3   9   11.39    6.92  14
   1  -3   9   35.53    4.09   9
  -1   3  -9   24.47   14.39  21
   1  -3   9   81.20    9.52  17
   1  -3   9   60.11    7.41  19
   1  -3   9   10.92    6.98  16
  -1   3 -10  149.15   13.78  31
  -1   3 -10  159.22   17.28  12
   1  -3  10  268.98   12.25  15
   1  -3  10  222.04   11.29  14
   1  -3  10  221.53    7.95   3
   1  -3  10  214.29    6.10   4
   1  -3  10  204.53    7.81   8
   1  -3  10  236.16    6.25   7
   1  -3  10  211.67    6.47   9
  -1   3 -10  194.18    5.41  33
   1  -3  10  276.08   12.25  26
   1  -3  10   83.61   10.28  28
   1  -3  10  166.62   12.46  17
   1  -3  10  380.89   14.11  16
   1  -3  10  217.18   11.35  19
  -1   3 -11  707.45    9.85  33
  -1   3 -11  593.46   18.98  25
   1  -3  11  891.85   18.92  28
   1  -3  11  590.93   17.36  26
   1  -3  11  676.05    9.35   4
   1  -3  11  734.60   12.27   3
   1  -3  11  797.98   20.05  17
   1  -3  11  720.38   12.23   8
   1  -3  11  613.26   17.14  14
   1  -3  11  895.90   19.93  15
  -1   3 -11  456.51   23.99  31
   1  -3  12  460.87   10.17   3
   1  -3  12  350.87   17.19  17
   1  -3  12  417.54    9.91   8
   1  -3  12  540.91   16.32  28
   1  -3  12  655.77   17.87  14
   1  -3  12  562.26   17.77  15
   1  -3  13  387.98   20.95  17
   1  -3  13  355.09   16.41  15
   1  -3  13  340.74   14.40  28
   1  -3  13  305.57    8.30   8
   1  -3  14  757.28   22.35  15
   1  -3  14  708.98   19.15  28
   1  -2 -13   12.99    5.52   5
   1  -2 -13   32.61    8.74  29
  -1   2  13   47.26   19.68  28
   1  -2 -13   21.41    6.02  34
   1  -2 -13    9.65    4.64  22
  -1   2  13   10.39    4.79   8
   1  -2 -13   33.13   12.44  38
   1  -2 -13   22.47    8.06  11
   1  -2 -12  149.24   13.10  33
   1  -2 -12  168.59    6.46   5
   1  -2 -12  155.25    6.82  34
   1  -2 -12  143.12    8.40  38
  -1   2  12  114.11   15.18  15
   1  -2 -12  137.46    8.27  29
  -1   2  12  199.58   16.38  28
   1  -2 -12  137.76    6.14  22
  -1   2  12  171.57    7.54   4
  -1   2  12  142.49    7.01   8
   1  -2 -12  166.30    6.97  11
   1  -2 -11  461.18   12.78  33
   1  -2 -11  522.13    9.16   5
   1  -2 -11  494.32    9.71  34
   1  -2 -11  509.42   10.70  38
  -1   2  11  527.24   17.19  15
   1  -2 -11  410.88   34.55  12
   1  -2 -11  529.63   12.00  29
  -1   2  11  611.49   20.54  28
   1  -2 -11  519.25    8.86  22
  -1   2  11  552.75    9.62   4
   1  -2 -11  505.88    9.66  11
  -1   2  11  552.50   11.36   8
   1  -2 -10 1243.79   14.83  38
   1  -2 -10 1039.30   12.27  34
   1  -2 -10 1183.39   16.83  33
   1  -2 -10 1158.57   28.44  12
  -1   2  10  874.89   19.46  14
  -1   2  10 1031.50   21.10  15
   1  -2 -10 1049.19   11.88   5
   1  -2 -10 1220.56   15.92  29
  -1   2  10 1153.50   24.54  28
  -1   2  10 1145.03   12.93   4
  -1   2  10 1101.27   15.28   8
   1  -2 -10 1006.62   11.25  22
   1  -2 -10 1263.75   13.88  11
   1  -2  -9 3285.86   20.45  34
  -1   2   9 2085.42   75.45   1
   1  -2  -9 3505.62   49.19  36
   1  -2  -9 3339.72   25.50  33
   1  -2  -9 3637.55   20.72   5
  -1   2   9 2246.61   25.74  14
  -1   2   9 1789.78   26.11  15
   1  -2  -9 3330.89   23.24  29
   1  -2  -9 4139.82   36.22  30
  -1   2   9 4023.16   39.47  28
   1  -2  -9 3053.42   35.36  23
   1  -2  -9 4021.62   33.35  20
   1  -2  -9 3294.03   18.79  22
   1  -2  -9 3446.66   22.65  38
  -1   2   9 3674.95   22.43   4
   1  -2  -8 3449.54   19.43  34
  -1   2   8 2053.75   84.52   1
   1  -2  -8 3938.12   25.82  33
   1  -2  -8 3744.32   19.47   5
  -1   2   8 4449.51   32.13  14
  -1   2   8 3353.51   40.42  13
  -1   2   8 4053.10   33.79  15
   1  -2  -8 3044.41   20.95  29
   1  -2  -8 3665.44   30.52  30
  -1   2   8 4071.34   37.52  28
   1  -2  -8 3634.08   32.65  23
   1  -2  -8 2236.59   28.14   6
   1  -2  -8 3593.90   18.77  22
   1  -2  -8 3809.76   29.62  20
   1  -2  -8 3497.27   41.59  36
  -1   2   7 1786.24   15.30   3
  -1   2   7 1099.17   11.45   4
  -1   2   7 1177.58   10.86   2
  -1   2   7  860.43   64.09   1
   1  -2  -7  987.62   10.95  38
   1  -2  -7 1017.83   20.78  36
  -1   2   7 1054.80   14.09  17
  -1   2   7 1114.72   15.44  35
   1  -2  -7  949.21   10.17  34
   1  -2  -7 1008.65   12.33  33
   1  -2  -7  949.74    9.55   5
  -1   2   7 1060.59   21.32  13
  -1   2   7  751.53   13.94  14
  -1   2   7 1452.52   20.14  15
   1  -2  -7 1108.24   11.59  29
   1  -2  -7 1085.18   15.11  30
  -1   2   7 1193.93   19.59  28
   1  -2  -7  920.88   15.77  23
   1  -2  -7 1076.11   17.52   6
  -1   2   7 1079.15   12.90   8
   1  -2  -7  983.38    9.47  22
   1  -2  -7 1221.81   15.77  20
   1  -2  -7  959.02    9.38  11
  -1   2   6   80.54    3.92   2
  -1   2   6   70.85    4.27   4
  -1   2   6   61.70    4.43   3
  -1   2   6   36.20   40.54   1
   1  -2  -6   73.24    3.89  38
   1  -2  -6   65.93   11.27  37
  -1   2   6   63.59    6.75  15
  -1   2   6   67.07    6.54  17
   1  -2  -6   65.06    3.67   5
   1  -2  -6   62.59    4.09  34
  -1   2   6   78.20    5.85  35
   1  -2  -6   72.64    3.96  33
  -1   2   6   92.51    7.32  14
  -1   2   6   61.94    7.83  13
  -1   2   6   81.26    3.97  32
  -1   2   6   68.37    5.27  32
   1  -2  -6   66.31    5.46  30
   1  -2  -6   66.49    4.22  29
  -1   2   6   45.92    7.09  28
   1  -2  -6   71.08    5.93  23
  -1   2   6   70.81    5.00   8
   1  -2  -6   68.05    5.90   6
   1  -2  -6   62.74    4.87  20
   1  -2  -6   75.97    4.09  22
   1  -2  -6   70.45   24.67  21
   1  -2  -6   65.23    3.07  11
  -1   2   5  168.18    5.30   3
  -1   2   5  149.81    4.84   2
  -1   2   5  203.43   40.71   1
   1  -2  -5  127.38    9.96   2
   1  -2  -5  128.84    4.09  38
  -1   2   5   95.16    3.29  37
   1  -2  -5  124.25    8.77  37
  -1   2   5   70.00    3.26  37
  -1   2   5  208.50    7.79  15
  -1   2   5  104.66    5.80  17
   1  -2  -5  138.17    4.21   5
   1  -2  -5  116.55    4.40  34
  -1   2   5  179.51    6.52  35
   1  -2  -5  129.16    4.37  33
  -1   2   5  127.16    4.94  32
  -1   2   5  138.02    7.02  32
   1  -2  -5  134.68   11.59  32
   1  -2  -5  157.43   13.63  21
   1  -2  -5  150.51    5.74  20
   1  -2  -5  136.88    4.25  22
   1  -2  -5  151.40    5.61  30
   1  -2  -5  130.87    4.40  29
  -1   2   5  123.43    7.59  28
   1  -2  -5  150.72    6.44  23
  -1   2   5  122.06    7.89  13
  -1   2   5  152.58    8.56  14
   1  -2  -5  157.94    3.68  11
   1  -2  -5  162.01    6.24   6
  -1   2   5  144.09    5.31   8
  -1   2   5  145.31   10.42   6
  -1   2   4 2784.48   18.55  37
  -1   2   4 1795.38   11.92  17
   1  -2  -4 1755.80   10.45  34
  -1   2   4 2599.72   20.06  14
   1  -2  -4 1988.73   31.37  10
  -1   2   4 2162.11   19.09  28
  -1   2   4  656.65   14.48  27
   1  -2  -4 2063.77   18.40   2
  -1   2   4 1791.27   65.54   1
  -1   2   4 1859.01   12.64   8
  -1   2   4 2003.77   19.68   6
   1  -2  -4 2166.56   20.02  32
   1  -2  -4 1805.07   10.05   5
   1  -2  -4 1879.93   22.73  21
   1  -2  -4 1811.28    9.71  22
  -1   2   4 1915.11   12.61   3
   1  -2  -3 7407.49   39.86  10
   1  -2  -3 7940.92   39.87  13
   1  -2  -3 6534.56   29.70  33
  -1   2   3 6894.32   28.73  32
   1  -2  -211127.60   41.45  39
  -1   2   2 9336.84  116.29   1
   1  -2  -2 9308.38   38.27  37
  -1   2   210923.50   34.32  32
   1  -2  -1 2151.22   16.11  39
   1  -2  -1 2291.15   16.32  37
  -1   2   1  900.99   10.04  37
   1  -2  -1 1671.73    8.33   5
  -1   2   1 1563.46    7.03   5
   1  -2  -1 1942.54    9.08  34
  -1   2   1 1940.41    8.04  34
   1  -2  -1 1803.62   12.86  33
  -1   2   1 2166.12   12.15  33
   1  -2  -1 1850.97   12.37  13
  -1   2   1 2106.05    9.76  14
  -1   2   1 2379.35   16.21  32
  -1   2   1 1986.84   13.19  30
   1  -2  -1 1711.88   14.74  27
  -1   2   1 1393.10   11.10  23
   1  -2  -1 1818.69    8.19  22
  -1   2   1 1441.78   11.97  20
  -1   2   1 1879.33    6.89  22
  -1   2   1 1510.06   51.06   1
   1  -2  -1 1584.17   14.13  10
  -1   2   016577.55  134.64   1
   1  -2   025764.17  172.68   1
   1  -2   1 1075.24    7.14  16
   1  -2   1 1038.47    7.91  17
  -1   2  -1  804.57    5.26  33
   1  -2   1  874.91    3.52  33
  -1   2  -1 1002.27    8.27  32
  -1   2  -1  985.62    4.62  29
  -1   2  -1  863.87    7.20  30
   1  -2   1 1048.79    7.70  26
  -1   2  -1  660.59    6.84  23
  -1   2  -1 1088.98    8.86  37
  -1   2  -1  942.44    8.05  37
  -1   2  -1  924.97    5.63  38
  -1   2  -1 1010.15    7.94   2
   1  -2   1  609.79    5.74  20
  -1   2  -1 1232.42    8.75  20
  -1   2  -1  992.09    4.93  11
  -1   2  -1  621.56   41.56   1
   1  -2   1 1158.87    6.89   2
   1  -2   1 1542.63    9.47  15
   1  -2   1  927.16    6.32  14
   1  -2   219819.52  107.03   1
  -1   2  -210021.61   97.60   1
   1  -2   3 5331.99   14.08   4
   1  -2   3 5446.41   16.95   8
  -1   2  -4   40.79    4.62  35
   1  -2   4   28.95    4.61  17
   1  -2   4   29.60    3.84  19
   1  -2   4   18.39    4.09  16
   1  -2   4   35.33    2.77   9
   1  -2   4   40.46    4.00   8
   1  -2   4   32.29    2.63   7
  -1   2  -4   17.07    2.95  36
   1  -2   4   37.16    2.89   4
   1  -2   4   37.87    3.14   3
  -1   2  -4   37.31    4.99  13
   1  -2   4   14.77    4.78  14
   1  -2   4   27.54    3.36  13
   1  -2   4   22.85    3.78  15
   1  -2   4   24.72    4.13  26
   1  -2   4   12.61    4.11  28
  -1   2  -5 6780.33   28.65  35
  -1   2  -5 5792.84   33.04  13
  -1   2  -612264.89   71.21  18
  -1   2  -7   15.53    6.21  36
  -1   2  -7   13.06    2.14  38
   1  -2   7   16.07    6.07  14
   1  -2   7   14.57    6.65  13
   1  -2   7   11.99    5.15  15
   1  -2   7   11.85    4.25   8
   1  -2   7    6.84    2.92   7
  -1   2  -7   11.83    4.26   6
  -1   2  -7   10.07    4.34  30
   1  -2   7    6.66    6.48  28
   1  -2   7   10.09    6.04  26
  -1   2  -7    4.30    4.33  23
   1  -2   7   10.73    5.74  16
   1  -2   7   18.39    5.65  19
   1  -2   7    6.94    6.85  17
   1  -2   7    7.17    4.70   3
   1  -2   7   10.21    3.03   9
   1  -2   8  221.64    5.46   4
   1  -2   8  218.49    7.03   3
  -1   2  -8  199.10    3.76  33
  -1   2  -8  201.15   11.17  36
  -1   2  -8  211.32    4.29  38
   1  -2   8  291.25   10.28  15
   1  -2   8  239.18    9.04  14
  -1   2  -8  204.61    7.48  20
  -1   2  -8  209.90    7.72  30
  -1   2  -8  245.26    8.70  23
   1  -2   8  126.11    8.12  16
   1  -2   8  105.88    7.04  19
   1  -2   8  258.26   11.42  17
   1  -2   8  226.39    5.65   9
   1  -2   8  204.89    6.97   8
   1  -2   8  215.67    4.92   7
  -1   2  -8  268.99    9.04   6
   1  -2   8   95.69    7.60  26
   1  -2   8  231.62   10.06  28
   1  -2   9   19.97    7.86  15
   1  -2   9   13.62    7.21  14
  -1   2  -9   31.19    9.73  12
  -1   2  -9    9.65    3.10  33
  -1   2  -9   12.36    2.92  11
   1  -2   9   11.82    7.69  26
   1  -2   9    4.09    8.15  28
   1  -2   9    7.61    3.83   4
   1  -2   9    5.20    5.05   3
   1  -2   9   11.22    3.94   7
   1  -2   9    7.95    3.76   9
   1  -2   9    5.72    5.21   8
   1  -2   9    3.48    8.49  17
   1  -2   9   11.44    6.70  19
   1  -2   9   29.47    7.60  16
  -1   2  -9   14.25    3.68  38
  -1   2 -10  177.35   13.60  31
  -1   2 -10  224.47   17.06  12
   1  -2  10  261.34   11.97  14
   1  -2  10  228.31   13.08  15
  -1   2 -10  233.78    6.51  33
  -1   2 -10  192.30    5.33  11
   1  -2  10  263.76   12.71  26
   1  -2  10  332.55   13.36  28
   1  -2  10  220.31    6.37   4
   1  -2  10  177.64    7.24   3
   1  -2  10  204.04    8.19   8
   1  -2  10  237.52   12.99  17
  -1   2 -10  247.99   26.81  36
  -1   2 -10  240.11    6.47  38
   1  -2  11 1095.45   22.94  28
   1  -2  11 2541.89   31.49  17
   1  -2  11 2003.15   19.24   3
   1  -2  11 2034.59   15.09   4
  -1   2 -11 1569.94   31.60  31
  -1   2 -11 1953.00   14.30  11
  -1   2 -11 1901.83   16.63  33
   1  -2  11 2244.22   29.81  15
   1  -2  11 1620.63   25.22  14
  -1   2 -11 1802.69   38.37  12
   1  -2  11 1935.56   19.39   8
   1  -2  12 1986.38   19.12   8
   1  -2  12 2225.94   30.77  15
   1  -2  12 2316.01   31.45  17
  -1   2 -12 1532.56   30.99  25
   1  -2  12 1826.53   27.13  28
  -1   2 -12 1781.28   18.25  33
  -1   2 -12 1970.57   15.54  11
   1  -2  12 2093.07   19.27   3
   1  -2  13 3315.41   32.69  28
   1  -2  13 2855.19   21.15   8
   1  -2  14 1807.44   26.52  28
   1  -2  14 1861.69   15.29   8
  -1   1  14  108.29    5.48   8
   1  -1 -14  105.54    7.15  22
   1  -1 -13   38.57    6.68   5
   1  -1 -13   36.05    8.45  29
  -1   1  13   23.13   15.05  28
   1  -1 -13   34.94    5.63  22
  -1   1  13   17.75    5.01   8
   1  -1 -13   45.58   11.76  38
   1  -1 -13   35.09    6.95  34
   1  -1 -13   52.26    7.49  11
   1  -1 -12   48.78   10.45  33
   1  -1 -12   36.46    6.03   5
   1  -1 -12   48.35    6.53  34
   1  -1 -12   64.44    7.62  38
  -1   1  12   42.36   13.91  15
   1  -1 -12   44.15    7.74  29
   1  -1 -12   42.25   27.71  31
  -1   1  12   51.38   13.15  28
   1  -1 -12   42.19    5.78  22
  -1   1  12   39.98    5.79   4
   1  -1 -12   45.09    5.84  11
  -1   1  12   41.99    5.84   8
   1  -1 -11  117.82    6.92  38
   1  -1 -11  144.26   24.84  12
  -1   1  11  123.77   12.58  15
   1  -1 -11   93.56    6.18   5
   1  -1 -11  109.29    8.29  33
   1  -1 -11  110.36    8.10  29
  -1   1  11  132.96   13.76  28
  -1   1  11   99.87    6.84   8
  -1   1  11  117.74    6.27   4
   1  -1 -11  107.96    6.78  34
   1  -1 -11  118.73    6.27  22
   1  -1 -11  116.91    6.01  11
   1  -1 -10   33.46    5.21  38
   1  -1 -10   52.88   34.68  36
   1  -1 -10   40.11    5.63  34
   1  -1 -10   29.83    6.07  33
   1  -1 -10   34.11    5.39   5
  -1   1  10   27.34    9.51  15
  -1   1  10   49.82    9.31  14
   1  -1 -10   19.78    6.20  29
  -1   1  10   50.81   12.19  28
  -1   1  10   26.22    4.70   4
  -1   1  10   30.90    6.25   8
   1  -1 -10   33.82    5.29  22
   1  -1 -10   53.88   14.21  20
   1  -1 -10   22.71    4.24  11
   1  -1  -9 8071.22   30.45  34
  -1   1   9 8547.33   43.63  17
   1  -1  -9 8040.34   44.47  30
   1  -1  -9 8099.11   55.66   6
   1  -1  -9 8500.33   29.53  22
   1  -1  -9 8269.89   66.58  36
   1  -1  -8 5168.72   22.70  34
  -1   1   8 5712.49   33.62  35
  -1   1   8 6237.26   34.80  17
   1  -1  -8 5126.41   21.71   5
  -1   1   8 3545.88   79.80   1
  -1   1   8 3740.38   31.98  15
  -1   1   8 5134.53   47.45  13
   1  -1  -8 4432.15   30.10  30
  -1   1   8 4042.99   36.77  28
   1  -1  -8 5059.71   36.16  23
   1  -1  -8 5713.24   39.58   6
   1  -1  -8 5080.90   21.11  22
   1  -1  -8 4598.56   29.93  20
   1  -1  -8 5087.74   47.15  36
  -1   1   7    6.58    4.00   3
  -1   1   7    3.14    3.56   4
   1  -1  -7    6.50    2.90  38
  -1   1   7    5.40    6.27  17
  -1   1   7   15.53   32.96   1
  -1   1   7    5.23    2.15   2
  -1   1   7    6.61    3.89   2
   1  -1  -7   11.91    4.16  34
  -1   1   7    9.08    5.73  35
   1  -1  -7    7.02    2.89  33
   1  -1  -7    6.25    3.87   5
  -1   1   7    0.97    6.62  14
  -1   1   7    4.44    5.76  15
  -1   1   7    3.33    7.34  13
   1  -1  -7   13.43    4.60  30
   1  -1  -7   12.49    3.68  29
  -1   1   7   -3.66    6.86  28
   1  -1  -7    9.28    5.56  23
   1  -1  -7   11.01    6.05   6
  -1   1   7    3.64    4.28   8
   1  -1  -7   11.04    4.73  20
   1  -1  -7   14.32   34.41  21
   1  -1  -7    7.05    4.37  22
   1  -1  -7   11.83    2.42  11
  -1   1   6 1017.11   10.68   3
  -1   1   6 1063.69   10.03   4
  -1   1   6 1011.50    8.35   2
  -1   1   6  806.49   47.86   1
  -1   1   6 1193.56   11.74   2
   1  -1  -6  998.35    8.96  38
   1  -1  -6 1455.31   20.33  37
  -1   1   6  845.19   11.94  17
  -1   1   6  802.34   13.94  16
   1  -1  -6  934.32    8.87  34
  -1   1   6  978.95   12.59  35
   1  -1  -6  954.64    9.38  33
   1  -1  -6  928.88    8.38   5
  -1   1   6 1340.46   16.89  15
  -1   1   6  352.39   12.34  14
  -1   1   6  927.90   17.10  13
   1  -1  -6  992.14   12.40  30
   1  -1  -6  903.29    8.25  29
  -1   1   6  927.74   15.29  28
   1  -1  -6 1091.06   13.84  23
   1  -1  -6  784.78   23.47  21
   1  -1  -6 1011.33   12.52  20
   1  -1  -6  839.65    8.16  22
   1  -1  -6 1073.24    7.89  11
  -1   1   6  982.43   11.00   8
   1  -1  -6 1031.99   14.08   6
   1  -1  -5 4591.51   29.96  32
   1  -1  -5 2895.99   12.63   5
   1  -1  -5 3283.73   13.92  34
  -1   1   5 2596.29   17.32  17
   1  -1  -5 3276.46   46.59  10
   1  -1  -5 3130.51   12.64  22
  -1   1   5 2962.01   71.90   1
  -1   1   5 1748.85   14.15   2
   1  -1  -5 2596.00   22.72  37
   1  -1  -5 3065.37   21.50  33
   1  -1  -4 1210.63   17.09  21
   1  -1  -4 1280.00   11.29  20
   1  -1  -4 1541.46   15.80  37
  -1   1   4  795.38    5.73  37
   1  -1  -4 1102.91    7.77  34
  -1   1   4 1440.76   12.54  35
   1  -1  -4 1090.74   10.91  33
  -1   1   4  992.72    9.15  32
   1  -1  -4  957.44   12.74  32
  -1   1   4 1238.91    9.69  32
   1  -1  -4 1046.62    7.22   5
   1  -1  -4 1257.19    7.56  29
  -1   1   4 1194.95   13.25  28
  -1   1   4 1142.66   16.02  27
   1  -1  -4  811.55   10.24   6
  -1   1   4 1187.06    9.84   8
  -1   1   4 1254.31   14.32   6
  -1   1   4 1480.54   13.94  16
  -1   1   4 1070.23    9.85  17
   1  -1  -4 1208.44   21.86  10
  -1   1   4 1092.64   13.60  14
   1  -1  -4 1403.36   13.74   2
  -1   1   4  647.88   38.52   1
  -1   1   4 1172.91    9.40   3
  -1   1   4 1066.70    9.02   2
  -1   1   315028.26  134.19   1
  -1   1   215468.86  125.46   1
  -1   1   1 7886.92   81.10   1
   1  -1  -1 7734.32   22.97  32
  -1   1   0 3323.43   49.48   1
  -1   1  -1 1008.82    5.73   2
   1  -1   1 1342.24    7.24  28
   1  -1   1 1095.94    6.56  15
  -1   1  -1 1504.06   35.74   1
   1  -1   1 1284.23    7.29  17
  -1   1  -1 1355.60    7.25  32
  -1   1  -1  890.77    5.59  32
  -1   1  -1 1079.46    4.28  38
   1  -1   2  705.75    7.35  14
   1  -1   2  420.40    5.66  15
  -1   1  -2  607.40    5.45  13
  -1   1  -2  404.09   38.44   1
   1  -1   2  603.78    3.36   2
   1  -1   2  620.35    3.40   2
  -1   1  -2  533.08    4.07  37
   1  -1   2  472.08    6.44  17
   1  -1   2  689.18    6.71  26
   1  -1   2  714.24    7.44  28
   1  -1   2  415.59    5.39  19
  -1   1  -2  592.54    5.29  20
  -1   1  -2  582.41    5.01  35
  -1   1  -2  647.24    5.02  32
  -1   1  -2  676.48    5.15   2
  -1   1  -3 2177.48   16.25  24
   1  -1   3 2266.12   10.98   3
   1  -1   3 2115.63    8.96   7
   1  -1   3 2261.33   11.63   8
   1  -1   3 2268.81   10.21   9
  -1   1  -3 2166.61    9.73  37
  -1   1  -3 2375.97   14.87  13
   1  -1   4  219.91    6.11  26
   1  -1   4  424.33    8.23  28
  -1   1  -4  221.52    4.09  23
  -1   1  -4  440.05   10.39  24
   1  -1   4   95.54    3.75   3
   1  -1   4   73.72    3.26   4
   1  -1   4  270.36    6.10  19
   1  -1   4  248.89    6.69  17
   1  -1   4  142.51    5.11  16
  -1   1  -4  145.21    9.25  18
   1  -1   4   99.78    3.08   7
   1  -1   4  114.40    4.36   8
   1  -1   4  136.20    3.56   9
  -1   1  -4  106.53    3.22   6
  -1   1  -4  359.81    5.50  37
  -1   1  -4  265.42    6.37  36
  -1   1  -4  474.96    8.49  37
  -1   1  -4  307.55    4.86  35
   1  -1   4  137.68    5.33  13
   1  -1   4  199.85    6.08  15
   1  -1   4  196.66    5.84  14
  -1   1  -4  145.05    7.60  13
  -1   1  -5   25.53    5.26  37
  -1   1  -5   26.29    4.30  36
  -1   1  -5   25.59    1.45  38
   1  -1   5   26.84    4.77  13
   1  -1   5   35.38    5.08  14
   1  -1   5   12.32    4.48  15
   1  -1   5   43.24    4.12   8
  -1   1  -5   55.99    3.14   6
   1  -1   5   47.79    2.94   7
  -1   1  -5   45.46    3.08  30
   1  -1   5   27.48    4.74  26
   1  -1   5   20.54    5.41  28
  -1   1  -5   66.28    3.44  23
  -1   1  -5   56.25   11.32  24
   1  -1   5   16.13    4.98  17
   1  -1   5   15.07    4.07  19
   1  -1   5   23.34    4.68  16
  -1   1  -5   17.86    8.05  18
   1  -1   5   47.36    4.05   3
   1  -1   5   46.30    3.31   4
   1  -1   5   53.55    3.19   9
   1  -1   6  633.03    6.89   4
   1  -1   6 1151.70   15.25   3
  -1   1  -6  730.00    4.96  33
  -1   1  -6  726.03    5.90  33
   1  -1   6  707.82   13.55  13
   1  -1   6  866.21   13.55  14
   1  -1   6 1099.83   14.97  15
   1  -1   6 1007.55   14.46  16
   1  -1   6 1108.65   12.87  19
  -1   1  -6  682.45   15.24  18
   1  -1   6  617.67   11.78  17
  -1   1  -6  965.67    9.99  30
   1  -1   6  871.21   14.31  28
   1  -1   6  972.45   13.20  26
  -1   1  -6  793.63    9.32  23
  -1   1  -6  848.04    8.97  20
   1  -1   6  673.06    9.27   8
   1  -1   6  726.07    6.83   7
  -1   1  -6  804.30    9.63   6
  -1   1  -6  745.25    5.49  38
  -1   1  -6  857.66   14.30  36
   1  -1   6  738.41    7.92   9
  -1   1  -7 3669.48   32.36  36
  -1   1  -7 3190.17   13.35  38
   1  -1   7 3139.58   30.48  13
  -1   1  -7 3351.93   19.36  30
   1  -1   7 3865.84   27.17  26
   1  -1   7 3356.26   28.11  28
  -1   1  -7 3554.34   20.73  23
   1  -1   7 3435.35   16.37   4
  -1   1  -7 3684.44   22.06   6
   1  -1   7 3804.73   15.03   7
  -1   1  -7 3221.06    9.64  11
   1  -1   8  713.73   10.86   3
   1  -1   8  685.30    8.67   4
  -1   1  -8  617.05    7.60  33
  -1   1  -8  639.57   16.86  36
  -1   1  -8  603.73    7.08  38
  -1   1  -8  661.80   15.09  12
   1  -1   8  641.43   17.38  13
   1  -1   8  592.37   13.67  15
   1  -1   8  826.76   14.87  14
  -1   1  -8  672.11   10.60  20
  -1   1  -8  732.20    7.68  29
  -1   1  -8  608.99   10.22  30
   1  -1   8  592.08   12.48  26
   1  -1   8  688.81   15.20  28
  -1   1  -8  588.76   11.04  23
   1  -1   8  669.03   10.81   8
  -1   1  -8  689.83   11.89   6
   1  -1   8  575.14   15.04  17
   1  -1   8  503.89   14.12  16
  -1   1  -8  626.71    6.00  11
  -1   1  -9  761.90    9.68  33
  -1   1  -9  922.79   24.46  36
  -1   1  -9  764.62    8.97  38
  -1   1  -9  955.58   20.16  12
   1  -1   9  806.92   16.05  14
   1  -1   9 1245.30   19.51  15
  -1   1  -9  789.09    9.39  29
   1  -1   9 1056.82   19.44  28
   1  -1   9  873.04   15.57  26
   1  -1   9 1037.07   11.08   4
   1  -1   9  935.44   12.74   3
   1  -1   9 1005.68   19.14  17
   1  -1   9  970.96   13.62   8
  -1   1  -9  835.94    8.25  11
  -1   1 -10  272.37    7.52  33
  -1   1 -10  322.61   17.95  12
   1  -1  10  231.79   12.02  15
   1  -1  10  275.63   12.28  14
  -1   1 -10  290.47   29.11  36
  -1   1 -10  243.86   14.44  31
  -1   1 -10  233.94    8.00  29
   1  -1  10  382.29   14.92  28
   1  -1  10  329.86    8.92   3
   1  -1  10  309.47    7.21   4
   1  -1  10  298.52    9.14   8
   1  -1  10  325.78   14.12  17
  -1   1 -10  299.53    7.31  38
  -1   1 -10  303.11    6.58  11
  -1   1 -11  981.67   25.32  31
   1  -1  11  719.35   18.65  15
   1  -1  11 1335.87   23.36  14
  -1   1 -11 1111.64   33.22  12
  -1   1 -11 1165.42   13.09  38
  -1   1 -11 1234.58   14.69  29
   1  -1  11 1414.81   24.13  28
  -1   1 -11 1036.07   14.09  33
   1  -1  11  998.43   13.97   3
   1  -1  11 1106.14   23.07  17
  -1   1 -11  970.81   11.11  11
   1  -1  11  997.87   14.53   8
   1  -1  12 1069.65   20.91  28
  -1   1 -12  695.05   24.79  25
   1  -1  12  967.73   21.82  15
   1  -1  12  810.23   23.75  17
  -1   1 -12  876.34   15.24  33
  -1   1 -12  911.13   15.49  29
  -1   1 -12 1004.20   12.42  11
   1  -1  12  876.07   13.28   8
  -1   1 -13 3110.33   24.96  29
  -1   1 -13 2986.73   20.33  11
   1  -1  14 1523.90   28.12  28
   1  -1  14 1643.99   14.21   8
   1   0 -14  136.88   16.48  29
  -1   0  14  137.90    6.03   8
   1   0 -13   35.08    6.95  22
   1   0 -13   28.37    9.10  29
   1   0 -13   30.97    7.24  11
  -1   0  13   20.67    5.07   8
   1   0 -12   12.23    7.34  38
  -1   0  12   23.65   11.49  14
  -1   0  12    7.04   12.67  15
   1   0 -12   19.42    8.88  33
   1   0 -12   10.58    7.64  29
   1   0 -12   32.85   24.61  31
  -1   0  12    3.99   11.87  28
  -1   0  12    1.79    5.26   8
  -1   0  12    1.31    4.88   4
   1   0 -12    8.27    6.55  22
   1   0 -12    7.42    5.41  11
   1   0 -11   91.29    7.47  33
   1   0 -11   94.00    6.88   5
   1   0 -11   99.72    7.46  34
   1   0 -11   85.79   22.11  12
  -1   0  11   66.10   11.26  15
   1   0 -11   72.70    7.89  29
  -1   0  11  109.67   12.59  28
  -1   0  11   80.57    6.64   8
  -1   0  11   84.90    5.63   4
   1   0 -11   97.97    6.59  38
   1   0 -11  100.22    5.57  11
  -1   0  10    8.97   11.44  17
   1   0 -10   10.05    4.66  38
   1   0 -10   33.11   27.52  36
   1   0 -10    5.05    6.26  34
   1   0 -10    6.40    5.12  33
  -1   0  10   10.16    8.47  15
  -1   0  10    4.10    8.40  14
   1   0 -10    8.75    5.84   5
   1   0 -10   29.35   13.05  30
   1   0 -10    1.94    5.91  29
  -1   0  10   -3.36   10.74  28
  -1   0  10    5.60    4.18   4
  -1   0  10    2.54    5.21   8
   1   0 -10   15.27   11.37  20
   1   0 -10    8.21    3.68  11
  -1   0   9  524.32    8.91   4
   1   0  -9  416.29   20.55  36
   1   0  -9  433.78    8.76  34
   1   0  -9  406.15    7.53  38
   1   0  -9  443.09    8.68  33
   1   0  -9  520.63    8.71   5
  -1   0   9  539.27   13.78  17
  -1   0   9  394.18   13.15  14
   1   0  -9  442.59   12.48  30
   1   0  -9  489.35    8.67  29
  -1   0   9  500.17   15.50  28
   1   0  -9  406.87   14.17  23
   1   0  -9  557.58   17.67   6
  -1   0   9  507.56   10.36   8
   1   0  -9  554.62   12.66  20
   1   0  -9  497.33    7.08  11
  -1   0   8  288.12    7.26   3
  -1   0   8  250.98    6.26   4
  -1   0   8  295.55   10.31  35
   1   0  -8  265.66    6.06  33
  -1   0   8  252.52   10.45  15
   1   0  -8  268.61    6.24  29
   1   0  -8  264.71    8.82  30
  -1   0   8  210.54   10.73  28
   1   0  -8  286.79   10.01  23
   1   0  -8  260.47    8.53  20
   1   0  -8  249.87    5.52  38
  -1   0   8  303.33   10.10  17
  -1   0   8  288.28   10.54  16
   1   0  -8  247.78    4.66  11
   1   0  -8  253.89    6.63   5
  -1   0   8  263.64    7.68   8
   1   0  -8  267.91   11.08   6
  -1   0   7 8090.07   93.84   1
   1   0  -7  782.14   33.60  21
   1   0  -6 5096.51   23.79  33
  -1   0   6 4899.96   78.20   1
  -1   0   512044.89  112.66   1
   1   0  -411767.79   32.29   2
   1   0  -417351.84   60.74  13
   1   0  -2  943.80    9.92  13
  -1   0   2  734.62    8.38  14
   1   0  -2 1091.83    7.05   2
  -1   0   2  129.71   18.22   1
  -1   0   2 1421.85    9.17  26
   1   0  -2  979.42    7.66  27
  -1   0   2  786.23    5.67  37
   1   0  -2 1135.38    8.58  37
  -1   0   2  757.20    8.90  39
   1   0  -2 1120.23    8.37  39
   1   0  -2 1011.31    8.44  35
  -1   0   2  824.94    6.37  15
  -1   0   2 1044.37    8.46  16
  -1   0   2  896.23    6.82  17
   1   0  -2 1216.22    9.07  10
   1   0  -2  827.24    3.76  11
   1   0  -2  963.04    3.56  29
   1   0  -2  855.73    6.44  32
   1   0  -1 6934.88   77.38   1
   1   0   0 4496.32   53.81   1
  -1   0   0 6364.60   60.18   1
  -1   0  -140355.44  177.85   1
  -1   0  -4 2017.57   14.72  37
   1   0   4 1059.10    7.53   2
   1   0   4 1106.81   37.61   1
  -1   0  -4 1550.04    7.18  38
  -1   0  -4 1535.94    8.40  33
   1   0   4 1456.19   14.34  14
  -1   0  -4 1369.52   17.74  13
  -1   0  -4 1657.14   15.59  32
  -1   0  -4 1242.38    4.25  29
   1   0   4 1804.94   15.43  28
   1   0   4 1611.28   12.92  26
  -1   0  -4  929.45   10.58  24
   1   0   4 1226.30    8.18   4
   1   0   4 1371.14   10.69   3
   1   0   4  609.04    9.23  16
  -1   0  -4 1314.49   11.51  18
   1   0   4 1302.19   13.05  15
   1   0   4 1481.57   12.79  17
   1   0   4 1315.38    7.19   7
   1   0   4 1366.90   10.38   8
   1   0   4 1457.29    9.34   9
  -1   0  -4 1280.73    4.33  11
  -1   0  -4 1217.26    5.11  11
   1   0   5 3885.88   13.30   2
   1   0   5 3897.17   67.28   1
  -1   0  -5 2885.13   14.60  33
  -1   0  -5 2555.32    8.62  29
   1   0   5 3196.40   19.34  26
  -1   0  -5 2902.77   18.32  24
  -1   0  -5 3451.93   22.42  37
  -1   0  -5 3093.56   24.51  36
  -1   0  -5 2931.28   16.78  18
   1   0   5 2765.71   10.78   7
   1   0   5 2562.50   12.49   4
   1   0   5 4668.42   26.76   3
  -1   0  -6 2514.19   10.78  29
  -1   0  -6 2576.14   15.46  30
   1   0   6 3372.05   22.34  26
   1   0   6 2483.30   24.09  28
   1   0   6 2400.41   13.18   4
   1   0   6 2610.82   17.48   8
   1   0   6 2240.53   54.11   1
   1   0   6 2391.03   24.95  13
  -1   0  -6 2630.66   15.47  20
  -1   0  -6 1929.74   13.11  18
  -1   0  -6 2956.20   27.25  36
   1   0   7 2501.79   24.01  17
  -1   0  -7 3936.91   21.33  20
  -1   0  -7 2788.70   19.75  23
   1   0   7 3536.67   17.14   4
   1   0   7 4695.64   27.20  26
  -1   0  -7 3777.01   20.70  30
  -1   0  -7 3901.70   15.50  29
   1   0   7 2703.56   25.93  15
   1   0   7 3765.93   35.08  13
  -1   0  -7 3909.34   23.89   6
  -1   0  -7 4463.14   37.62  36
  -1   0  -8 6961.05   30.98  30
   1   0   8 7425.05   37.42  26
  -1   0  -8 7666.85   36.12  23
  -1   0  -8 7084.12   30.68  20
  -1   0  -8 7413.50   52.48  36
   1   0   8 6914.53   52.80  13
  -1   0  -9 3582.31   22.35  33
  -1   0  -9 3576.30   19.55   5
  -1   0  -9 3615.68   20.44  34
   1   0   9 4442.82   37.33  17
   1   0   9 5490.64   41.27  15
   1   0   9 4844.30   37.01  14
  -1   0  -9 3710.30   38.16  12
   1   0   9 3652.55   43.65  13
  -1   0  -9 3651.23   20.82  29
   1   0   9 4631.56   39.45  28
   1   0   9 3993.12   20.73   4
  -1   0  -9 3585.36   20.05  38
  -1   0  -9 3355.08   40.96  36
  -1   0  -9 3596.63   18.23  11
  -1   0 -10   45.85   30.70  36
  -1   0 -10   37.15    6.81  34
  -1   0 -10   31.82    5.45  33
  -1   0 -10   25.82    6.05   5
   1   0  10   31.33    9.84  15
  -1   0 -10   58.60   15.44  12
   1   0  10   51.25    9.31  14
  -1   0 -10   33.64    5.83  29
  -1   0 -10   33.36   11.50  31
   1   0  10   49.10   10.56  28
   1   0  10   30.33    5.62   3
   1   0  10   39.99    5.87   4
   1   0  10   29.81    5.96   8
  -1   0 -10   40.66    5.21  38
   1   0  10   49.60   11.79  17
  -1   0 -10   40.72    4.32  11
  -1   0 -11  151.71   18.35  31
  -1   0 -11  161.75    8.62  29
   1   0  11  215.80   13.40  28
  -1   0 -11  155.27   13.23  25
   1   0  11  206.29    7.84   3
   1   0  11  193.54    8.46   8
   1   0  11  173.75   16.43  17
  -1   0 -11  176.97    7.49  38
  -1   0 -11  219.28   28.69  12
   1   0  11  201.82   13.12  15
  -1   0 -11  169.27    8.53  33
  -1   0 -11  189.46    6.56  11
  -1   0 -12   30.75   34.76  31
  -1   0 -12    8.00    8.70  29
   1   0  12   17.05   10.83  28
  -1   0 -12   29.69   18.79  25
   1   0  12   11.14    5.58   8
  -1   0 -12   20.44    6.72  22
  -1   0 -12   13.25    5.94  11
  -1   0 -12   26.09    8.16  38
  -1   0 -12   23.32   10.24  33
   1   0  12    5.94   12.23  15
   1   0  13   20.80    5.41   8
   1   0  13   16.94   14.48  15
  -1   0 -13   34.04   10.84  29
  -1   0 -13   36.32    8.72  11
   1   0  14 1240.91   12.08   8
  -1  -1  14  328.15   18.17  28
  -1  -1  14  234.08    7.18   8
  -1  -1  13  312.42    7.56   4
   1   1 -13  265.17   17.51  33
  -1  -1  13  306.09    8.64   8
   1   1 -13  356.57   12.28  29
  -1  -1  13  261.04   15.43  28
   1   1 -13  316.97    9.55  11
  -1  -1  13  160.42   16.45  15
  -1  -1  13  420.56   17.50  14
  -1  -1  12   91.60   12.63  15
   1   1 -12   75.89   43.57  12
  -1  -1  12   92.48   11.70  14
   1   1 -12  101.17    8.34  38
  -1  -1  12  121.31   13.45  28
  -1  -1  12   56.07    5.38   4
   1   1 -12   93.26    9.20  33
   1   1 -12   75.64    8.90  29
  -1  -1  12   58.54    5.93   8
   1   1 -12   88.54    6.35  11
  -1  -1  11 2340.52   28.91  14
   1   1 -11 1868.38   16.24  38
   1   1 -11 1696.18   17.38  29
  -1  -1  11 1813.63   29.15  28
   1   1 -11 1901.92   18.55  33
  -1  -1  11 1592.07   28.09  17
  -1  -1  11 2094.25   16.95   4
  -1  -1  11 1867.54   18.55   8
   1   1 -11 1882.04   14.92  11
  -1  -1  10   91.64    5.62   4
   1   1 -10  115.15    6.04  33
   1   1 -10  118.05    5.76  38
  -1  -1  10   87.35   10.25  15
  -1  -1  10   61.48   10.33  14
   1   1 -10  156.31   11.33  20
   1   1 -10  120.86    7.12  29
   1   1 -10  144.11   12.54  30
  -1  -1  10  174.20   12.53  28
   1   1 -10  144.14   15.99  23
  -1  -1  10  119.44   10.64  17
  -1  -1  10  240.61   12.37  16
   1   1 -10  291.58   27.05  36
  -1  -1  10  112.37    6.73   8
   1   1 -10  118.01    4.74  11
  -1  -1   9  256.28    6.60   4
  -1  -1   9  247.28    7.08   3
  -1  -1   9  265.45   11.10  17
  -1  -1   9  175.41    9.46  16
   1   1  -9  240.62   17.02  36
   1   1  -9  224.20    5.96  33
   1   1  -9  229.44    5.73  38
  -1  -1   9  201.13   12.12  14
  -1  -1   9  299.35   11.44  15
   1   1  -9  265.24   10.68  30
   1   1  -9  192.28    6.64  29
  -1  -1   9  228.10   12.32  28
   1   1  -9  274.61   11.84  23
   1   1  -9  311.44   14.14   6
  -1  -1   9  235.73    7.51   8
   1   1  -9  281.72   10.08  20
   1   1  -9  279.67    5.06  11
  -1  -1   8  887.98   10.04   4
  -1  -1   8  821.68   10.73   3
  -1  -1   8  879.80   15.15  16
  -1  -1   8  699.05   13.48  17
   1   1  -8  817.17    8.15  38
  -1  -1   8  888.06   14.72  35
   1   1  -8  802.64    8.07  29
   1   1  -8  990.74   14.98  30
  -1  -1   8  573.69   12.68  26
  -1  -1   8  961.08   17.81  28
   1   1  -8  807.16   14.79  23
  -1  -1   8  901.50    9.04   7
   1   1  -8  710.63   14.66   6
  -1  -1   8  830.39   11.48   8
   1   1  -8  883.10    8.55  33
   1   1  -8  762.23   12.36  20
  -1  -1   8 1128.74   16.45  15
  -1  -1   8  771.50   18.24  14
   1   1  -8  817.28    6.53  11
   1   1  -711059.20   61.01  21
   1   1  -6 7065.24   26.80  24
   1   1  -6 5888.27   37.43  21
  -1  -1   6 6058.56   50.21   1
   1   1  -6 7185.51   60.51  10
   1   1  -5  613.27    9.87  37
  -1  -1   5  346.10    7.88  17
   1   1  -5  274.36    4.53  18
  -1  -1   5  368.14    7.51  19
  -1  -1   5  396.43    8.68  16
  -1  -1   5  429.46    7.98  35
   1   1  -5  371.58   12.41  35
  -1  -1   5  256.99   18.65   1
   1   1  -5  357.22    4.87  24
   1   1  -5  306.10    7.64   6
  -1  -1   5  342.47    6.20   8
  -1  -1   5  312.76    4.96   7
  -1  -1   5  490.63    8.70  26
  -1  -1   5  423.21    9.46  28
  -1  -1   5  348.86    5.06   9
   1   1  -5  316.92   16.45  10
   1   1  -5  358.41   18.01  39
   1   1  -5  368.09    3.25  38
  -1  -1   5  474.04    8.42  15
  -1  -1   5  453.58   10.84  14
  -1  -1   5  340.75    5.85   3
  -1  -1   5  312.38    5.16   4
   1   1  -3 4881.66   30.67  25
  -1  -1   3 5236.44   15.97   3
   1   1  -3 5489.36   27.34  13
   1   1  -3 4704.97   15.21   2
  -1  -1   3 4620.97   52.44   1
  -1  -1   2 2149.28   37.65   1
  -1  -1   2 4615.64   54.91   1
   1   1  -1  782.93    7.03  36
   1   1  -1  754.90    6.58  35
   1   1  -1  739.40    6.64  32
  -1  -1   1  672.94    4.17  33
   1   1  -1  764.79    6.71  12
  -1  -1   1  767.41    6.61  18
   1   1  -1  951.88    7.41  37
  -1  -1   1  891.47    4.38  38
   1   1  -1 1245.86    7.81  37
  -1  -1   1 1004.23    6.03  32
  -1  -1   1  701.94    6.66  31
   1   1  -1  628.72    5.97  31
   1   1  -1  708.80    5.67  32
   1   1  -1  774.34    3.99  29
  -1  -1   1  672.43    4.31  28
  -1  -1   1  783.66    5.88  26
  -1  -1   1 1060.90    7.56  25
   1   1  -1  715.30    6.48  25
  -1  -1   1  807.59    4.92   2
  -1  -1   1  663.04    4.78  19
   1   1  -1  289.27   25.70   1
   1   1  -1  664.01    4.81   2
  -1  -1   1  801.23    6.09   2
   1   1   0  977.39   39.17   1
  -1  -1   0 6450.08   81.86   1
   1   1   1 5751.20   73.36   1
  -1  -1  -2  945.96   18.44  39
   1   1   2 1148.60    5.78  38
  -1  -1  -2  845.74    8.98  37
  -1  -1  -2 1029.88   11.62  37
   1   1   2 1412.84   10.41  37
  -1  -1  -2 1332.09    9.15  18
  -1  -1  -2  995.25    8.20  33
   1   1   2 1197.64    5.87  33
   1   1   2 1428.69   10.37  14
  -1  -1  -2 1209.14   11.44  13
  -1  -1  -2 1215.13   10.42  32
  -1  -1  -2 1157.65    6.11  29
   1   1   2 1429.86    8.93  30
   1   1   2 1338.74   10.37  28
   1   1   2 1086.88    6.77  26
   1   1   2 1039.56    8.80  24
  -1  -1  -2 1281.98    9.29  24
   1   1   2 1331.82    8.52  23
   1   1   2 1566.51   10.02   3
  -1  -1  -2 1468.92    9.52   2
   1   1   2 1601.46   45.83   1
   1   1   2  849.70    7.73  20
   1   1   314010.27  132.27   1
   1   1   4  113.13    4.84   3
   1   1   4   90.33   27.48   1
  -1  -1  -4   97.35    6.22   2
   1   1   4  108.96    3.21   2
  -1  -1  -4  119.07    3.19  38
  -1  -1  -4  138.47    6.06  36
  -1  -1  -4  175.26    6.64  37
   1   1   4  152.54    6.16  15
   1   1   4  113.91    5.50  17
  -1  -1  -4  110.67    3.91  18
  -1  -1  -4  100.38    3.42   5
   1   1   4  140.92    2.28  35
  -1  -1  -4  125.47    3.76  34
  -1  -1  -4  135.32    6.23  33
  -1  -1  -4  120.64    3.20  33
   1   1   4  102.56    6.01  13
   1   1   4  155.20    5.54  14
   1   1   4  114.10    4.56  32
   1   1   4  121.59    3.96  32
  -1  -1  -4  104.63    8.16  32
  -1  -1  -4  154.92    3.94  30
  -1  -1  -4  109.93    2.95  29
   1   1   4  110.72    6.17  28
   1   1   4   85.87    4.51  26
  -1  -1  -4  111.02    4.67  24
  -1  -1  -4  133.45    4.01  23
  -1  -1  -4  111.62    3.58   6
   1   1   4  140.01    4.91   6
   1   1   4  115.88    4.49   8
  -1  -1  -4  118.83    3.97  22
  -1  -1  -4  159.54    4.05  20
  -1  -1  -4  118.49    2.63  11
  -1  -1  -4  112.80   25.58  10
   1   1   5  317.75    7.24   3
   1   1   5  291.80    5.32   4
   1   1   5  171.69    7.93   2
   1   1   5  361.61   37.28   1
   1   1   5  306.39    4.95   2
  -1  -1  -5  223.61    4.29  38
  -1  -1  -5  218.83    8.55  36
  -1  -1  -5  273.73    9.84  37
   1   1   5  308.99    9.22  15
   1   1   5  440.55    9.35  17
  -1  -1  -5  215.82    4.64  18
  -1  -1  -5  248.51    4.62   5
  -1  -1  -5  231.88    4.85  34
  -1  -1  -5  229.01    4.62  33
   1   1   5  221.95    7.13  14
   1   1   5  268.37    9.42  13
   1   1   5  296.41    4.67  32
   1   1   5  188.77    4.03  32
  -1  -1  -5  277.38    4.60  29
  -1  -1  -5  240.00    5.54  30
   1   1   5  321.40    7.14  26
   1   1   5  297.18    8.96  28
  -1  -1  -5  258.14    5.98  23
  -1  -1  -5  216.76    5.32  24
  -1  -1  -5  210.58    5.30   6
   1   1   5  254.27    6.33   8
  -1  -1  -5  220.39    4.77  22
  -1  -1  -5  251.52    5.57  20
  -1  -1  -5  279.04    4.12  11
   1   1   6  730.71    9.81   3
   1   1   6  704.03    7.97   4
  -1  -1  -6  838.62    8.30  38
  -1  -1  -6  428.04   16.79  37
  -1  -1  -6  923.25   16.93  36
   1   1   6  405.90   11.35  15
   1   1   6  815.11   13.48  17
   1   1   6  743.56    7.02   2
   1   1   6  626.88   45.28   1
   1   1   6  872.92   10.71   2
   1   1   6  829.29   16.49  13
   1   1   6 1251.86   15.04  14
  -1  -1  -6  791.29    8.15  34
  -1  -1  -6  813.21    9.03  33
  -1  -1  -6  689.30    7.44   5
  -1  -1  -6  677.76   10.63   6
   1   1   6  770.68   10.48   8
  -1  -1  -6  824.70   10.99  23
  -1  -1  -6  734.08    7.54  22
  -1  -1  -6  775.44    9.71  20
  -1  -1  -6  717.99    6.92  11
   1   1   6  777.24   14.18  28
   1   1   6  913.24   11.37  26
  -1  -1  -6  893.58   10.40  30
  -1  -1  -6  893.61    8.38  29
   1   1   723554.19  205.32   1
  -1  -1  -8 2712.79   17.01  34
   1   1   8 2377.74   25.44  17
  -1  -1  -8 2617.96   16.14   5
   1   1   8 2447.14   33.99  13
   1   1   8 3734.98   34.24  15
   1   1   8 1990.02   23.57  14
  -1  -1  -8 2813.38   31.44  12
  -1  -1  -8 3090.84   18.96  29
   1   1   8 3134.89   31.73  28
   1   1   8 2736.97   16.71   4
  -1  -1  -8 2807.74   16.26  22
  -1  -1  -8 2476.41   16.71  38
  -1  -1  -8 2896.82   35.52  36
  -1  -1  -9 5858.17   49.85  12
   1   1   9 6033.90   57.23  13
  -1  -1  -9 5931.58   25.73   5
  -1  -1  -9 6034.77   27.11  34
  -1  -1  -9 6330.76   25.91  22
   1   1   9 6529.40   26.26   4
  -1  -1  -9 6070.34   56.86  36
  -1  -1  -9 6252.23   46.90  31
   1   1  10  248.76   16.31  17
  -1  -1 -10  188.65    7.41  34
  -1  -1 -10  167.17    6.68  38
  -1  -1 -10  168.14    7.94  33
   1   1  10  225.42   12.86  15
  -1  -1 -10  168.93   18.59  12
   1   1  10  213.57   22.46  13
  -1  -1 -10  193.83    7.00   5
  -1  -1 -10  194.37   14.62  31
  -1  -1 -10  130.31    7.55  29
   1   1  10  176.37   13.17  28
   1   1  10  174.64    7.43   3
   1   1  10  188.91    8.20   8
  -1  -1 -10  184.25    6.90  22
  -1  -1 -10  179.45    6.04  11
  -1  -1 -11   26.66    6.31  34
  -1  -1 -11   31.97    6.15  38
  -1  -1 -11   38.65    7.66  33
  -1  -1 -11   59.82   31.16  12
   1   1  11   25.16   11.06  15
  -1  -1 -11   43.31    6.06   5
  -1  -1 -11   50.62   18.01  31
  -1  -1 -11   42.28    7.71  29
   1   1  11   33.98   11.11  28
  -1  -1 -11   40.56   12.16  25
  -1  -1 -11   49.57    5.93  22
  -1  -1 -11   43.62    5.31  11
   1   1  11   36.44    6.54   8
  -1  -1 -12  977.15   12.22   5
  -1  -1 -12  845.75   14.94  29
   1   1  12  827.47   20.16  28
  -1  -1 -12  856.62   26.43  25
   1   1  12  901.51   13.44   8
  -1  -1 -12  909.03   11.31  22
  -1  -1 -12  845.00   17.53  33
  -1  -1 -12  982.16   14.08  38
  -1  -1 -12  943.20   12.50  11
  -1  -1 -12  931.02   12.74  34
   1   1  13  376.78    8.56   8
   1   1  13  327.95   19.90  15
   1   1  13  326.65   20.64  28
  -1  -1 -13  388.87   11.30  11
  -1  -1 -13  357.02    8.13  22
  -1  -2  14  427.55   17.48  28
  -1  -2  14  519.66    9.12   8
  -1  -2  13  618.53   10.96   8
  -1  -2  13  648.32    9.35   4
  -1  -2  13  695.68   20.19  28
  -1  -2  13  524.24   17.55  14
  -1  -2  13  777.37   21.11  15
  -1  -2  12  334.10   15.23  28
  -1  -2  12  310.27    7.62   4
   1   2 -12  295.38   10.80  33
  -1  -2  12  280.06    8.72   8
   1   2 -12  308.02   11.59  29
  -1  -2  12  256.66   14.62  15
  -1  -2  12  246.72   13.23  14
   1   2 -12  280.69    8.13  11
  -1  -2  11 1983.96   27.04  14
   1   2 -11 1549.44   14.37  38
   1   2 -11 1117.88   15.14  29
  -1  -2  11 1488.44   26.24  28
   1   2 -11 1595.76   15.88  33
  -1  -2  11 1755.65   25.41  17
  -1  -2  11 1782.78   15.88   4
  -1  -2  11 1397.19   16.12   8
   1   2 -11 1632.73   12.86  11
  -1  -2  10 1678.03   15.10   4
  -1  -2  10 1673.91   16.49   3
  -1  -2  10 1665.17   23.34  17
   1   2 -10 1577.24   37.71  36
  -1  -2  10 1808.43   26.11  14
   1   2 -10 1756.30   13.74  38
   1   2 -10 1734.89   24.45  30
  -1  -2  10 1567.56   25.41  28
   1   2 -10 1645.77   26.72  23
  -1  -2  10 1690.35   16.99   8
   1   2 -10 1775.81   14.48  33
   1   2 -10 1880.63   23.07  20
   1   2 -10 1797.60   11.71  11
  -1  -2   9 3952.09   37.91  14
   1   2  -9 4522.67   33.39  30
  -1  -2   9 4811.76   39.25  28
   1   2  -9 4884.22   36.88  23
   1   2  -9 4091.18   29.97  20
  -1  -2   9 4642.96   20.24   7
   1   2  -9 3543.12   34.07   6
   1   2  -9 3991.04   43.53  36
   1   2  -9 4551.32   18.68  38
  -1  -2   9 3477.65   30.33  17
   1   2  -8 5895.06   38.29   6
  -1  -2   8 5989.69   35.96  35
   1   2  -7 4428.22   35.60  21
  -1  -2   7 4724.17   18.41   9
   1   2  -6 1160.57   11.30  18
  -1  -2   6 1679.39   18.49  16
  -1  -2   6 1054.40   13.57  19
  -1  -2   6 1020.13   13.85  17
  -1  -2   6 1521.75   16.13  26
  -1  -2   6 1096.45   15.36  28
   1   2  -6 1251.65   11.15  24
  -1  -2   6 1327.66   10.13   7
  -1  -2   6 1364.39    9.47   9
  -1  -2   6 1398.63   11.86   8
   1   2  -6 1729.01   18.84   6
   1   2  -6 1172.98    5.03  38
   1   2  -6  593.41   24.73  10
  -1  -2   6 1746.08   21.16  14
  -1  -2   6 1379.44   14.60  15
  -1  -2   6 1182.12   14.38  35
  -1  -2   6 1392.71   10.44   4
  -1  -2   6 1389.28   11.15   3
   1   2  -5 7204.04   38.03  27
   1   2  -5 6212.11   37.93  35
  -1  -2   312615.79   95.52   1
   1   2  -212831.88  124.63   1
  -1  -2   220489.62  132.47   1
  -1  -2   1  658.51    5.97   2
   1   2  -1  526.32   41.15   1
   1   2  -1  930.83    5.99  38
  -1  -2   1 1217.01    6.10  38
  -1  -2   1 1151.53    7.78  39
   1   2  -1 1647.47   12.73  37
  -1  -2   1 1222.15    9.86  37
   1   2  -1  842.38    8.93  37
   1   2  -1  755.61    8.81  35
  -1  -2   1 1049.22    9.20  35
  -1  -2   1  884.31    7.13  33
   1   2  -1  889.45    6.48  33
   1   2  -1  896.64    7.68  12
   1   2  -1  682.41    6.54  31
   1   2  -1  979.34    9.03  32
  -1  -2   1 1088.30    9.82  32
   1   2  -1 1235.46    5.75  29
  -1  -2   1 1197.24    6.04  29
  -1  -2   1 1011.87    7.52  26
  -1  -2   1 1116.63    5.24  28
   1   2  -1 1102.01    8.13  27
  -1  -2   1  729.05    6.22  27
   1   2  -1  803.02    6.87  25
  -1  -2   1 1163.97    8.78  25
   1   2  -1  631.39    6.33   2
  -1  -2   1  701.97    6.28  19
   1   2  -1  184.53    7.62  20
   1   2  -1  894.85    8.82  10
  -1  -2   1  790.43    4.50  11
   1   2  -1  784.28    5.04  11
  -1  -2   1  732.72    6.62  10
  -1  -2   0  219.97    4.17   2
  -1  -2   0  153.34   66.68   1
   1   2   0  220.93   33.56   1
  -1  -2   0  109.43    6.35  39
   1   2   0  126.51    3.20  38
  -1  -2   0  110.33    2.72  38
   1   2   0  125.76    7.12  39
   1   2   0  133.96    3.78  36
  -1  -2   0  330.12    7.39  37
   1   2   0  143.79    4.96  37
   1   2   0  228.53    6.20  37
  -1  -2   0  241.70    5.79  37
   1   2   0  110.29    2.90  34
  -1  -2   0  138.21    3.49  34
   1   2   0  143.23    4.56  35
   1   2   0  148.68    3.62  33
   1   2   0  140.44    4.27  33
  -1  -2   0  161.92    3.12  33
  -1  -2   0  123.93    5.02  33
  -1  -2   0  117.46    7.62  32
  -1  -2   0  182.24    4.81  32
   1   2   0   97.61    4.58  32
   1   2   0  160.87    2.88   5
  -1  -2   0  153.11    3.29   5
   1   2   0  265.53    3.42  29
   1   2   0  168.05    5.50  30
  -1  -2   0  219.70    3.92  29
  -1  -2   0  127.13    6.26  27
   1   2   0  179.59    6.03  27
   1   2   0  150.53    2.82  22
   1   2   0  111.07    5.15  23
   1   2   0  175.15    4.33  24
   1   2   0  171.48    4.39  12
   1   2   0  109.32    5.24  20
  -1  -2   0  191.32    5.13  20
  -1  -2   0  169.17    3.45  22
  -1  -2   0  165.52    5.30  21
   1   2   0  176.61    4.21  18
   1   2   0  170.60    3.05  11
  -1  -2   0  254.89    3.26  11
  -1  -2   0  139.36    6.98  10
   1   2   0  177.38    4.02   2
  -1  -2  -115351.66   56.87  39
   1   2   115040.16  144.09   1
   1   2   314193.97  158.68   1
  -1  -2  -316241.95   49.34  33
   1   2   4    3.27    3.60   3
   1   2   4   13.79   33.90   1
  -1  -2  -4   18.33    6.37   2
   1   2   4    0.25    3.00   2
  -1  -2  -4    8.91    2.47  38
  -1  -2  -4   23.58    5.94  37
   1   2   4    8.99    3.94  37
   1   2   4    5.02    3.58  37
   1   2   4   16.27    4.75  17
  -1  -2  -4    8.80    2.57   5
  -1  -2  -4    3.95    4.14  36
   1   2   4   24.88    2.61  35
  -1  -2  -4    5.47    2.98  34
  -1  -2  -4    4.01    2.41  33
   1   2   4   10.66    7.07  32
  -1  -2  -4   67.06    8.45  32
   1   2   4    4.78    3.33  32
  -1  -2  -4    8.50    2.94  22
  -1  -2  -4    8.20    3.27  20
  -1  -2  -4    2.76    3.64  30
  -1  -2  -4   68.22    3.65  29
   1   2   4    8.58    5.50  28
  -1  -2  -4    6.79    3.56  23
   1   2   4    4.55    5.04  15
   1   2   4   12.69    4.18  14
   1   2   4    6.48    4.79  13
   1   2   4    8.93    4.27   6
   1   2   4   14.08    3.66   8
  -1  -2  -4   -0.33    3.11   6
  -1  -2  -4   18.50    2.19  11
  -1  -2  -5 2153.89   16.41  20
  -1  -2  -5 2059.53   11.37  22
  -1  -2  -5 2214.22   23.09  36
  -1  -2  -5 2493.09   25.11  37
   1   2   5 1990.26   17.31  17
   1   2   5 1592.28    7.30  35
  -1  -2  -5 1857.18   11.97  34
  -1  -2  -5 2357.43   22.06  12
   1   2   5 1700.74   21.52  13
   1   2   5 2475.25   19.34  14
  -1  -2  -5 1999.45   11.65   5
  -1  -2  -5 1938.08   24.66  32
   1   2   5 1858.97   16.46  32
  -1  -2  -5 2108.15   17.07  30
   1   2   5 2244.01   20.91  28
  -1  -2  -5 2533.45   19.20  23
   1   2   5 2188.17   15.47   3
   1   2   5 2013.85   73.98   1
   1   2   5 2176.97   21.06   6
  -1  -2  -5 1690.05   17.08   6
   1   2   5 2346.29   16.18   8
   1   2   6   11.82    3.76   4
   1   2   6    7.73    3.93   3
   1   2   6   44.92   40.23   1
   1   2   6    9.81    2.97   2
  -1  -2  -6    6.10    2.75  38
  -1  -2  -6   22.41   11.90  37
   1   2   6   41.20    7.03  15
   1   2   6    3.84    6.00  17
  -1  -2  -6    4.87    3.31   5
  -1  -2  -6    9.18    6.43  36
  -1  -2  -6   11.48    3.51  34
  -1  -2  -6    8.73    3.23  33
  -1  -2  -6   14.47    5.94  12
   1   2   6    9.57    5.55  14
   1   2   6    3.63    6.62  13
   1   2   6   15.02    3.00  32
   1   2   6   11.84    3.82  32
  -1  -2  -6    8.81    5.36  30
  -1  -2  -6   16.48    3.69  29
   1   2   6   13.98    6.61  28
  -1  -2  -6    5.63    5.52  23
   1   2   6   10.65    4.45   8
  -1  -2  -6    0.70    5.19   6
  -1  -2  -6   12.58    4.68  20
  -1  -2  -6   24.88    3.47  22
  -1  -2  -6   11.96    2.73  11
   1   2   7 1211.05   11.62   4
   1   2   7 1205.54   13.26   3
  -1  -2  -7 1428.82   12.98  38
  -1  -2  -7 1499.55   24.89  36
   1   2   7  885.65   15.78  17
   1   2   7 1405.86   10.95   2
   1   2   7  993.68   67.54   1
  -1  -2  -7 1500.76   12.44  34
  -1  -2  -7 1420.25   14.54  33
  -1  -2  -7 1436.98   22.03  12
   1   2   7 1581.25   21.90  15
   1   2   7 1839.42   20.86  14
   1   2   7 1305.66   24.10  13
  -1  -2  -7 1267.94   11.15   5
  -1  -2  -7 1542.06   14.00  29
  -1  -2  -7 1160.93   17.10  30
   1   2   7 1296.38   19.89  28
  -1  -2  -7 1506.89   19.10  23
  -1  -2  -7 1364.01   15.88  20
  -1  -2  -7 1371.05   11.27  22
  -1  -2  -7 1285.05   11.41  11
   1   2   7 1299.44   14.75   8
  -1  -2  -8 2199.86   17.30  38
  -1  -2  -8 2191.21   32.86  36
   1   2   8 1667.61   23.07  17
  -1  -2  -8 2100.85   15.91  34
  -1  -2  -8 2122.75   19.01  33
  -1  -2  -8 2152.53   15.33   5
   1   2   8 2276.53   34.57  13
   1   2   8 3016.37   31.21  15
  -1  -2  -8 2442.77   31.21  12
  -1  -2  -8 2003.19   16.85  29
   1   2   8 1291.07   22.93  28
   1   2   8 2327.66   20.60   8
  -1  -2  -8 2096.23   15.01  22
  -1  -2  -8 2177.77   15.75  11
   1   2   8 2301.41   19.26   3
   1   2   8 2521.51   16.74   4
  -1  -2  -9 3000.49   47.25  36
  -1  -2  -9 3235.47   20.68  34
  -1  -2  -9 3323.42   19.94   5
   1   2   9 2390.18   28.91  17
  -1  -2  -9 3403.94   25.72  33
   1   2   9 3399.22   45.35  13
  -1  -2  -9 3785.04   41.61  12
  -1  -2  -9 3137.29   34.96  31
  -1  -2  -9 2602.62   20.67  29
   1   2   9 3572.74   38.34  28
   1   2   9 3745.89   20.51   4
  -1  -2  -9 3387.26   19.73  22
  -1  -2  -9 3661.16   21.46  11
  -1  -2  -9 3227.62   22.36  38
  -1  -2 -10 4135.95   42.66  31
  -1  -2 -10 4458.98   50.37  12
   1   2  10 4062.20   54.54  13
  -1  -2 -10 3920.75   23.29  34
  -1  -2 -10 4140.64   22.92   5
  -1  -2 -10 4130.38   28.15  29
   1   2  10 4281.00   40.37  28
  -1  -2 -10 3974.28   36.39  25
  -1  -2 -10 4424.53   26.76  38
  -1  -2 -10 4176.04   22.42  22
  -1  -2 -10 4145.16   29.72  33
  -1  -2 -10 4449.41   24.97  11
  -1  -2 -11 1278.01   18.39  33
  -1  -2 -11 1243.54   14.23  34
  -1  -2 -11 1457.59   14.37   5
  -1  -2 -11 1257.32   16.80  29
  -1  -2 -11 1167.18   23.80  25
   1   2  11 1116.47   22.41  28
   1   2  11 1319.49   16.69   8
  -1  -2 -11 1226.36   12.64  22
  -1  -2 -11 1320.64   15.60  38
  -1  -2 -11 1402.82   15.08  11
   1   2  12  497.68   18.77  15
  -1  -2 -12  573.11    9.37   5
  -1  -2 -12  443.19   18.24  33
  -1  -2 -12  543.58   12.31  29
   1   2  12  496.76   19.96  28
  -1  -2 -12  400.79   27.62  25
   1   2  12  575.47   10.90   8
  -1  -2 -12  517.75    8.67  22
  -1  -2 -12  486.15    9.50  34
  -1  -2 -12  561.72   11.87  38
  -1  -2 -12  550.47   10.48  11
  -1  -2 -13    9.37    5.06  22
  -1  -2 -13   22.71    7.21  34
  -1  -2 -13   33.53    9.82  29
   1   2  13    8.53    4.86   8
  -1  -2 -13   19.16   10.94  11
  -1  -2 -13   22.76    6.53   5
  -1  -3  14  236.58   14.90  28
  -1  -3  14  207.97    6.87   8
  -1  -3  13 2241.22   15.85   4
  -1  -3  13 2296.85   19.29   8
  -1  -3  12   73.70    5.15   4
   1   3 -12   71.19    9.36  33
  -1  -3  12   75.87    6.34   8
  -1  -3  12   60.95   11.90  28
  -1  -3  12   76.55   11.21  14
  -1  -3  11  587.81   17.99  28
   1   3 -11  597.88    9.91  33
  -1  -3  11  497.38   10.21   8
  -1  -3  11  572.66    9.44   4
  -1  -3  11  296.19   13.57  16
  -1  -3  11  637.73   18.64  17
  -1  -3  11  833.94   18.39  15
  -1  -3  11  507.23   17.15  14
   1   3 -11  645.45    8.43  11
  -1  -3  10  431.87    9.12   3
  -1  -3  10  417.96    8.13   4
   1   3 -10  407.04    7.06  33
  -1  -3  10  469.94   14.47  15
  -1  -3  10  351.73   13.63  14
  -1  -3  10  368.71   12.74  19
  -1  -3  10  304.98   13.86  17
   1   3 -10  359.86   29.18  36
   1   3 -10  402.61    7.20  38
   1   3 -10  464.84   15.70  30
  -1  -3  10  376.52   14.72  28
   1   3 -10  432.60   18.21  23
  -1  -3  10  420.82    9.31   8
  -1  -3  10  475.47    8.04   7
   1   3 -10  487.16   14.38  20
   1   3 -10  435.12    5.90  11
   1   3  -9 3231.43   14.13  38
  -1  -3   9 3701.83   36.37  14
  -1  -3   9 3993.48   32.66  15
  -1  -3   9 3288.63   18.25   7
   1   3  -9 3352.35   33.99   6
   1   3  -9 3157.99   28.90  30
  -1  -3   9 3052.76   28.62  26
   1   3  -9 3520.06   32.57  23
  -1  -3   9 3545.80   18.61   9
  -1  -3   9 3517.51   30.44  17
  -1  -3   9 2786.40   25.85  19
   1   3  -9 2978.72   37.41  36
  -1  -3   9 3183.15   20.38   3
  -1  -3   8 3309.99   16.86   9
  -1  -3   8 3228.75   19.37   3
   1   3  -8 2732.61   20.67  24
   1   3  -8 3168.62   24.68  21
  -1  -3   8 2180.48   21.99  15
  -1  -3   8 1412.72   24.07  14
   1   3  -8 2555.74   20.28  18
  -1  -3   8 2495.60   24.73  17
  -1  -3   8 2315.45   25.94  16
   1   3  -8 2754.83   13.05  33
   1   3  -8 2996.09   30.39   6
  -1  -3   8 3072.58   17.00   7
   1   3  -8 2820.56   11.79  38
   1   3  -7 3196.66   21.13  21
   1   3  -7 3013.39   21.58  18
  -1  -3   7 3021.11   24.98  17
  -1  -3   7 2972.98   17.25   3
  -1  -3   7 3155.70   15.56   9
   1   3  -7 2981.84    9.63  38
  -1  -3   7 3064.45   30.43  14
  -1  -3   6 1177.51   14.94  26
   1   3  -6 2159.29   33.09  10
   1   3  -5 9620.57   52.14  12
   1   3  -510055.01   40.08  27
  -1  -3   410537.91   91.34   1
   1   3  -411294.60   48.84  35
   1   3  -411324.10   35.61  32
   1   3  -410575.60   44.03  31
   1   3  -3 4047.49   20.13  32
   1   3  -3 2930.90   17.90  31
   1   3  -3 3567.65   25.92  35
   1   3  -3 3049.33   11.21  11
   1   3  -3 1900.62   16.18  25
  -1  -3   3 3255.34   14.00   2
   1   3  -3 3257.87   15.47   2
  -1  -3   3 2179.24   57.56   1
  -1  -3   3 3288.05   13.33   8
   1   3  -216814.95  177.24   1
   1   3  -1 4172.20   24.07  35
  -1  -3   1 4209.60   12.86  34
   1   3  -1 4118.07   18.12  33
  -1  -3   1 4122.73   12.12   5
  -1  -3   1 4204.00   10.83  22
  -1  -3   1 4900.05   24.37  32
   1   3  -1 4218.44   26.94  30
  -1  -3   1 3940.04   18.91  27
   1   3  -1 2047.92   21.67  23
  -1  -3   1 3710.66   13.32   7
   1   3  -1 3276.48   22.42  37
  -1  -3   1 2991.49   17.11  10
  -1  -3   1 2322.43   91.24   1
   1   3  -1 4616.30   98.70   1
   1   3   036930.97  251.74   1
   1   3   136241.07  261.82   1
  -1  -3  -3 5377.92   32.09  32
   1   3   3 4780.15   13.27   5
   1   3   3 4423.10   18.75   3
   1   3   3 4724.08   24.23  28
   1   3   3 5075.37   31.26  23
  -1  -3  -3 4387.91   23.32   2
   1   3   3 4185.34  104.68   1
   1   3   3 3573.18   27.31  37
  -1  -3  -3 4715.47   38.94  21
   1   3   4 1759.63   78.59   1
  -1  -3  -4 1920.51   17.89   2
   1   3   4 2123.25   18.47  37
  -1  -3  -4 1850.05   20.85  36
  -1  -3  -4 2380.52   25.37  37
   1   3   4 1167.35   16.11  37
   1   3   4 1834.11   16.28  17
   1   3   4  857.24   14.50  18
  -1  -3  -4 1694.98   12.39  38
   1   3   4 1662.57   15.59  35
   1   3   4 1967.27   13.71  35
  -1  -3  -4 1711.80   11.48  34
   1   3   4 1565.80   20.90  13
   1   3   4 2072.36   17.57  32
  -1  -3  -4 2604.99   25.29  32
  -1  -3  -4 1770.08   11.13   5
  -1  -3  -4 1572.44   16.12  30
  -1  -3  -4 1692.61   12.63  29
   1   3   4 1674.03   17.02  28
   1   3   4 2760.89   17.91  24
   1   3   4 1662.32   24.46  23
  -1  -3  -4 2263.18   19.26  23
   1   3   4 1856.21   18.96   6
   1   3   4 1805.72   13.85   8
  -1  -3  -4 1609.54   10.72  22
  -1  -3  -4 1678.66   14.76  20
  -1  -3  -4 1709.45   30.25  21
   1   3   4 1834.92   13.53   3
   1   3   5 1421.94   77.74   1
   1   3   5 1984.26   16.05   2
  -1  -3  -5 1714.66   13.49  38
   1   3   5 1480.33   14.28  37
  -1  -3  -5 1859.13   23.59  36
  -1  -3  -5 3012.85   32.33  37
   1   3   5 1260.66   12.28  37
   1   3   5 1776.00   16.77  17
   1   3   5 2089.52   22.24  15
  -1  -3  -5 1725.87   12.42  34
   1   3   5 1821.07   11.80  35
   1   3   5 1647.32   22.83  13
  -1  -3  -5 1471.47   19.69  12
  -1  -3  -5 1928.05   12.55   5
  -1  -3  -5 1472.07   23.16  32
   1   3   5 2107.51   17.51  32
  -1  -3  -5 1893.84   18.80  30
  -1  -3  -5 1835.08   14.06  29
   1   3   5 1950.65   20.43  28
  -1  -3  -5 1912.98   19.20  23
   1   3   5 1816.38   15.20   8
   1   3   5 1799.99   23.46   6
   1   3   5 1992.92   15.02   3
  -1  -3  -5 1589.08   11.28  22
  -1  -3  -5 1611.25   15.48  20
   1   3   6   52.85    4.63   4
   1   3   6   26.75    4.36   3
   1   3   6   53.59    4.10   2
   1   3   6   61.56   53.59   1
  -1  -3  -6   72.93    4.06  38
  -1  -3  -6   71.98   15.59  37
  -1  -3  -6   44.90    8.19  36
   1   3   6   68.90    7.79  15
   1   3   6   36.38    7.31  17
  -1  -3  -6   30.88    3.58   5
  -1  -3  -6   43.51    4.14  34
  -1  -3  -6   42.24    4.18  33
  -1  -3  -6   39.37    7.02  12
   1   3   6   46.68    8.87  13
   1   3   6   52.07    8.51  32
   1   3   6   30.06    4.78  32
  -1  -3  -6   44.35    7.59  30
  -1  -3  -6   44.83    4.60  29
   1   3   6   56.88    7.65  28
  -1  -3  -6   24.03    8.29  23
   1   3   6   20.60    4.91   8
  -1  -3  -6   41.89    3.85  22
  -1  -3  -6   41.29    6.02  20
  -1  -3  -6   32.63    3.09  11
   1   3   7 1147.15   11.56   4
   1   3   7  980.69   12.61   3
   1   3   7 1268.03   85.13   1
   1   3   7 1048.64   11.34   2
  -1  -3  -7 1237.41   13.11  38
  -1  -3  -7 1221.93   23.86  36
   1   3   7 1299.36   21.22  15
   1   3   7 1488.86   19.93  17
  -1  -3  -7  974.87   10.71   5
  -1  -3  -7 1169.86   12.01  34
  -1  -3  -7 1067.06   14.11  33
  -1  -3  -7 1104.41   20.59  12
   1   3   7  944.76   22.51  13
  -1  -3  -7 1278.70   20.15  31
  -1  -3  -7  974.50   12.56  29
  -1  -3  -7 1523.68   23.09  30
   1   3   7 1153.17   19.33  28
  -1  -3  -7 1146.60   10.87  22
  -1  -3  -7 1195.92   16.92  20
  -1  -3  -7 1054.42   11.11  11
   1   3   7 1146.55   14.62   8
   1   3   8   48.73   60.98   1
   1   3   8    3.73    3.55   2
  -1  -3  -8   13.26    4.34  38
  -1  -3  -8   26.48   18.50  36
  -1  -3  -8    9.19    4.66  34
  -1  -3  -8    8.40    4.10   5
   1   3   8   32.92   12.87  17
  -1  -3  -8    3.77   10.63  12
   1   3   8    6.79   12.68  13
   1   3   8   -6.22    8.77  15
   1   3   8   -4.20    9.39  28
   1   3   8    5.32    5.89   8
   1   3   8   21.22    5.32   4
   1   3   8    4.09    5.23   3
  -1  -3  -8   12.13    5.20  33
  -1  -3  -8   11.08    8.39  31
  -1  -3  -8   13.98    5.26  29
  -1  -3  -8    4.10    4.25  22
  -1  -3  -8   22.87    3.98  11
  -1  -3  -9 6699.36   37.73  33
   1   3   9 6492.05   63.86  13
  -1  -3  -9 7447.53   59.12  12
  -1  -3  -9 6785.31   51.40  31
   1   3   9 7866.01   52.94  28
  -1  -3 -10  336.38    8.39  34
  -1  -3 -10  372.67    8.00   5
  -1  -3 -10  352.99   11.46  33
  -1  -3 -10  409.55   19.93  31
  -1  -3 -10  450.96   29.88  12
   1   3  10  369.49   31.31  13
  -1  -3 -10  380.08   10.69  29
   1   3  10  356.35   17.23  28
  -1  -3 -10  403.30   15.49  25
   1   3  10  359.73   10.18   8
  -1  -3 -10  371.84    7.84  22
  -1  -3 -10  408.24    9.83  38
  -1  -3 -10  433.19    9.21  11
  -1  -3 -11   20.42   10.62  33
   1   3  11    8.71   11.09  15
  -1  -3 -11   11.70    4.53  22
  -1  -3 -11   -2.08    7.07  29
  -1  -3 -11   36.40   28.94  31
   1   3  11   64.12   16.21  28
  -1  -3 -11   41.62   16.04  25
  -1  -3 -11   10.83    6.15  38
  -1  -3 -11    4.59    4.53   5
   1   3  11    3.21    5.68   8
  -1  -3 -11    5.12    5.11  34
  -1  -3 -11    6.12    5.12  11
  -1  -3 -12   61.05    7.47  11
  -1  -3 -12   40.80    4.72  22
   1   3  12   41.14    5.56   8
   1   3  12   69.49   16.55  15
  -1  -3 -12   29.13    7.84  29
  -1  -3 -12   26.42    5.42  34
  -1  -3 -12   50.02    5.17   5
  -1  -3 -12   53.55    9.43  38
  -1  -3 -13  866.31    9.79   5
  -1  -3 -13  833.97   15.97  29
  -1  -3 -13  858.61    8.90  22
   1   3  13  862.19   10.25   8
  -1  -4  14  334.14   17.06  14
  -1  -4  14  299.68    7.33   4
  -1  -4  13 1781.55   16.34   8
  -1  -4  13 1766.65   26.25  15
  -1  -4  13 1901.81   27.36  14
  -1  -4  13 1868.53   14.47   4
  -1  -4  12  405.44    9.57   8
  -1  -4  12  422.84   15.74  28
  -1  -4  11  107.46    5.38   4
  -1  -4  11  119.33    5.52   7
  -1  -4  11   74.12    6.33   8
  -1  -4  11   38.99   11.24  17
  -1  -4  11   76.28   11.06  16
  -1  -4  11   12.56    9.86  19
  -1  -4  11   90.85   10.68  15
  -1  -4  11   89.18   11.68  14
   1   4 -11   80.41   16.33  20
   1   4 -11   66.23    6.24  33
  -1  -4  11   43.73   10.87  28
  -1  -4  10  892.56   17.73  15
  -1  -4  10  790.59   18.33  14
  -1  -4  10  702.45   11.21   8
  -1  -4  10  700.43    9.49   7
   1   4 -10  690.31   18.30  30
  -1  -4  10  782.69   17.61  28
  -1  -4  10  953.14   18.79  26
   1   4 -10  818.72   22.34  23
   1   4 -10  705.50    8.17  33
  -1  -4  10  976.44   19.33  16
  -1  -4  10  614.87   16.78  17
  -1  -4  10  867.91   17.08  19
  -1  -4  10  780.09   10.26   9
  -1  -4  10  684.46   10.07   4
  -1  -4  10  734.73   11.21   3
  -1  -4   9   75.39   10.44  14
  -1  -4   9   70.67    8.49  15
   1   4  -9   94.28   15.34  36
  -1  -4   9   56.23    4.82   9
  -1  -4   9   39.51    8.73  28
  -1  -4   9   80.99    8.49  26
   1   4  -9   41.92    9.65  23
   1   4  -9   78.77    9.98  24
   1   4  -9   77.47   13.42   6
  -1  -4   9   50.13    5.11   8
  -1  -4   9   45.36    4.13   7
   1   4  -9   63.95    3.56  33
  -1  -4   9   73.67    8.10  19
  -1  -4   9   45.40    8.63  16
  -1  -4   9   61.36    8.99  17
   1   4  -9   49.10   10.32  18
   1   4  -9   59.33    4.48  38
  -1  -4   9   48.99    4.31   4
  -1  -4   9   69.97    5.36   3
   1   4  -8   86.32    7.77  10
  -1  -4   8  125.92    8.21  26
  -1  -4   8  130.81    8.54  28
   1   4  -8  117.16    7.68  24
  -1  -4   8   98.21    4.70   7
  -1  -4   8   93.51    5.16   8
  -1  -4   8   92.44    4.49   9
   1   4  -8   92.33   10.45   6
   1   4  -8  120.28    3.07  33
  -1  -4   8   68.59    8.11  17
   1   4  -8   91.94    7.53  18
  -1  -4   8   79.39    7.98  19
  -1  -4   8  133.92    9.35  16
  -1  -4   8   48.73    9.97  14
  -1  -4   8  206.27    8.53  15
   1   4  -8  132.79    4.08  38
  -1  -4   8   84.79    5.05   3
  -1  -4   8   73.15    4.15   4
   1   4  -7   26.82    5.33  39
   1   4  -7   25.75    2.76  38
   1   4  -7   20.37    4.89  10
  -1  -4   7   28.96    6.49  28
   1   4  -7   29.76    5.49  27
  -1  -4   7   26.29    6.15  26
   1   4  -7   20.57    4.81  24
  -1  -4   7   32.83    4.08   8
  -1  -4   7   35.01    3.65   7
  -1  -4   7   47.98    3.81   9
  -1  -4   7   35.26    3.43   4
  -1  -4   7   36.50    4.65   3
  -1  -4   7   29.10    8.10  14
  -1  -4   7   48.09    5.76  15
   1   4  -7   34.13    5.57  18
  -1  -4   7   36.77    7.36  16
  -1  -4   7   49.33    6.49  19
  -1  -4   7   32.23    6.48  17
   1   4  -7   30.95    3.37  33
   1   4  -7   33.63    2.08  33
   1   4  -7   20.39    4.84  21
   1   4  -6  208.84    4.30  33
   1   4  -6  152.49    2.98  33
  -1  -4   6  188.17    8.16  17
  -1  -4   6   70.86    6.05  19
   1   4  -6  137.52    6.72  18
  -1  -4   6  238.94    9.46  16
  -1  -4   6  198.14    9.95  14
  -1  -4   6  218.25    7.61  15
   1   4  -6  104.23    4.64  10
  -1  -4   6  203.32    7.78  28
  -1  -4   6  192.41    8.01  26
   1   4  -6  147.31    5.10  27
  -1  -4   6  158.02    4.79   7
  -1  -4   6  151.36    4.95   8
  -1  -4   6  152.26    4.52   9
   1   4  -6  138.97    4.77  21
  -1  -4   6  127.10    4.18   4
  -1  -4   6  139.21    5.26   3
   1   4  -6  174.21    5.47  39
   1   4  -6  172.33    3.71  38
   1   4  -5 1916.30   18.37  37
  -1  -4   5 2488.33   21.21  17
  -1  -4   5 1939.59   17.07  19
  -1  -4   5 1322.12   16.79  16
   1   4  -5 1633.96   17.30  18
   1   4  -5 2055.57   20.09  36
   1   4  -5 1787.44   10.31  33
  -1  -4   5 1041.65   31.17   1
  -1  -4   5 1729.50   39.90   1
   1   4  -5 1611.25    6.44  11
  -1  -4   5 2100.82   21.79  14
   1   4  -5 1872.29   23.35  12
   1   4  -5 1729.09   11.77  10
   1   4  -5 1582.90   10.33  27
  -1  -4   5 2019.65   17.21  28
  -1  -4   5 1454.18   15.98  26
  -1  -4   5 1853.64   11.42   9
  -1  -4   5 1762.41   11.56   8
  -1  -4   5 1641.62   11.66   7
   1   4  -5 1501.21   10.93  21
  -1  -4   5 1698.03   10.94   3
   1   4  -5 1640.52    9.17  38
   1   4  -5 1851.12   11.85  39
   1   4  -4    3.61    2.81  39
   1   4  -4   22.95    2.45  38
   1   4  -4    4.72    4.10  36
   1   4  -4   14.23    2.20  33
   1   4  -4    9.63    3.48  33
   1   4  -4   12.70    1.98  11
   1   4  -4   20.48    6.58  12
  -1  -4   4    7.59    4.07  15
  -1  -4   4    1.15    5.90  14
   1   4  -4   30.32   12.20  13
   1   4  -4   14.47    8.85  31
  -1  -4   4   39.94   34.84   1
  -1  -4   4   33.63   22.38   1
   1   4  -4    4.77    2.08  29
   1   4  -4  112.29    3.64  27
  -1  -4   4   16.76    4.68  26
  -1  -4   4    8.48    3.84  28
   1   4  -4   10.23    3.79  18
  -1  -4   4    6.13    4.90  17
  -1  -4   4   19.00    5.07  16
  -1  -4   4   12.59    4.70  19
   1   4  -4   92.26    3.46  21
  -1  -4   4   16.21    2.43   4
  -1  -4   4   14.47    3.81   2
  -1  -4   4    6.48    1.99   2
   1   4  -4   15.69    2.91  10
  -1  -4   4    9.73    2.83   7
  -1  -4   4    6.02    3.12   9
   1   4  -3 6595.29   25.04  25
   1   4  -3 6455.33   14.87  22
   1   4  -3 6524.67   22.83  33
   1   4  -3 7377.81   32.97  32
   1   4  -3 6161.28  212.30   1
  -1  -4   3 4127.76   92.46   1
   1   4  -2 6739.98   26.79  33
   1   4  -2 7119.63   24.67  25
   1   4  -1 5332.73   34.30  35
  -1  -4   1 4707.03   30.70  32
  -1  -4   1 5859.61   30.71  39
  -1  -4   1 6003.20   30.11  10
   1   4  -1 4691.14   31.97  23
  -1  -4   1 3846.47  154.97   1
  -1  -4   1 5963.88   14.12  22
  -1  -4   1 6672.92   33.68  37
   1   4   0  359.64    6.81   2
   1   4   0  477.35   64.36   1
  -1  -4   0  414.48    6.76   2
   1   4   0  254.18    5.02  38
   1   4   0  303.41   11.08  39
  -1  -4   0  301.48    4.76  38
   1   4   0  273.80    7.27  36
  -1  -4   0  259.83    7.35  37
  -1  -4   0   57.12   11.19  37
   1   4   0  427.77   16.78  37
   1   4   0  312.06    8.26  37
  -1  -4   0  301.32    6.33  36
   1   4   0  885.68   10.46  18
   1   4   0  369.58    4.30   5
  -1  -4   0  367.18    4.85   5
   1   4   0  290.81   12.15  35
   1   4   0  302.65    4.15  34
  -1  -4   0  261.85    4.66  34
  -1  -4   0  300.07    5.30  33
   1   4   0  715.35    8.58  33
   1   4   0  441.72    7.59  13
  -1  -4   0  382.44    7.00  12
   1   4   0  270.63    7.96  32
  -1  -4   0  443.68    8.51  32
  -1  -4   0  370.68    6.48  31
   1   4   0  374.23    5.12  29
  -1  -4   0  404.31    6.27  29
   1   4   0  313.53    8.70  27
  -1  -4   0  377.31    5.96  25
   1   4   0 1026.39   10.90  24
   1   4   0  335.67    3.99  22
   1   4   0  164.73   10.38  23
   1   4   0  389.41    9.26   6
  -1  -4   0  578.76    6.14   7
  -1  -4   0  143.04    6.84  20
  -1  -4   0  346.80    4.44  22
  -1  -4   0  337.73    9.29  21
   1   4   0  363.28    5.11  11
  -1  -4   0  303.08   11.45  10
  -1  -4   0  372.80    4.83  11
   1   4   1   33.43    4.00   2
  -1  -4  -1   11.28    3.51   2
   1   4   1   35.16   47.27   1
   1   4   1   36.67    8.18  39
   1   4   1   28.81    3.21  38
  -1  -4  -1   46.89    2.88  38
  -1  -4  -1   43.21    4.05  36
   1   4   1   19.93   13.77  37
  -1  -4  -1   93.89    6.30  37
  -1  -4  -1   40.53   16.59  37
   1   4   1   46.03    5.12  37
   1   4   1   25.71    3.65  18
  -1  -4  -1    4.48    2.58   5
   1   4   1   34.91    2.47   5
  -1  -4  -1   36.48    3.01  34
   1   4   1   48.73    2.66  34
   1   4   1   39.88   10.62  35
  -1  -4  -1   52.57    3.25  33
   1   4   1   31.13    3.31  33
  -1  -4  -1   10.32    3.54  12
   1   4   1   15.38    3.96  13
   1   4   1   45.04    5.65  32
  -1  -4  -1   21.92    3.43  31
  -1  -4  -1   20.80    4.95  32
  -1  -4  -1   26.33    3.47  29
  -1  -4  -1   24.72    5.20  30
   1   4   1   42.97    3.24  29
   1   4   1   27.09    6.48  27
  -1  -4  -1   25.34    2.94  25
   1   4   1   38.97    4.09  24
   1   4   1   18.58    2.12  22
   1   4   1   19.52    9.64  23
  -1  -4  -1   28.08    4.01   7
   1   4   1    4.25    4.59   6
  -1  -4  -1   20.31    7.19  21
  -1  -4  -1   16.12    4.10  20
  -1  -4  -1   21.72    2.55  22
  -1  -4  -1   31.74   14.36  10
  -1  -4  -1    7.86    2.22  11
   1   4   1   12.44    2.31  11
   1   4   3 1114.88   76.26   1
  -1  -4  -3 2179.45   18.52   2
   1   4   3 1892.79   13.53  38
  -1  -4  -3 2085.99   21.15  36
  -1  -4  -3 3212.56   29.50  37
  -1  -4  -3 1870.86   12.24  34
   1   4   3 1824.04    9.73  34
   1   4   3 2014.65   15.24  33
  -1  -4  -3 1904.12   21.71  32
  -1  -4  -3 2090.94   18.65  31
   1   4   3 1818.28   18.37  32
  -1  -4  -3 1917.73   11.87   5
   1   4   3 1981.45    9.85   5
  -1  -4  -3 1625.55   12.95  29
  -1  -4  -3 2051.30   20.60  30
   1   4   3 1698.20   15.81  28
  -1  -4  -3 2015.15   22.79  23
   1   4   3 2616.81   19.00  24
  -1  -4  -3 1554.99   30.17  21
  -1  -4  -3 1991.94   11.64  22
   1   4   3 2571.37   19.38  18
   1   4   3 2403.26   23.43   6
  -1  -4  -3 2020.31   19.90  12
   1   4   3 1799.54   20.83  13
   1   4   3 2032.67   13.63   3
  -1  -4  -4 8189.30   38.84   2
   1   4   4 8128.93   46.17   6
   1   4   5  763.98   10.26   3
   1   4   5  791.39   11.55   2
   1   4   5  399.82   71.26   1
  -1  -4  -5  760.14   15.85   2
  -1  -4  -5  567.59    8.83  38
   1   4   5  425.98   10.17  37
   1   4   5   32.07   10.32  37
  -1  -4  -5  397.53   16.41  37
  -1  -4  -5  570.57   15.27  36
   1   4   5  621.28   14.17  15
   1   4   5  528.64   11.23  17
  -1  -4  -5  719.50    8.71   5
   1   4   5  691.48   10.40  35
  -1  -4  -5  576.45    8.33  34
  -1  -4  -5  686.56   10.90  33
   1   4   5  634.56   16.37  13
  -1  -4  -5  580.49   14.07  12
   1   4   5  563.41   11.30  32
  -1  -4  -5  200.19   15.79  32
  -1  -4  -5  665.07   13.48  31
  -1  -4  -5  725.16   10.35  29
  -1  -4  -5  580.89   14.04  30
   1   4   5  628.17   13.48  28
  -1  -4  -5  601.98   17.07  23
   1   4   5  784.42   10.94   8
  -1  -4  -5  542.07   11.00  20
  -1  -4  -5  660.95    8.19  22
  -1  -4  -5  669.32    8.51  11
   1   4   6  944.31   12.04   3
   1   4   6 1095.98   13.32   2
   1   4   6  910.44   87.23   1
  -1  -4  -6  800.64   10.94  38
  -1  -4  -6 1037.99   27.66  37
  -1  -4  -6  867.69   20.00  36
   1   4   6 1261.66   20.16  15
   1   4   6  566.38   13.57  17
  -1  -4  -6  814.29    9.69   5
  -1  -4  -6  780.89    9.94  34
  -1  -4  -6  807.94   12.63  33
   1   4   6  822.24   20.51  13
  -1  -4  -6 1009.13   19.03  12
  -1  -4  -6  795.35   15.86  31
   1   4   6  724.27   12.71  32
  -1  -4  -6  810.19   11.62  29
  -1  -4  -6  565.96   16.48  30
   1   4   6  586.82   14.27  28
  -1  -4  -6  706.88   20.12  23
  -1  -4  -6  800.25    9.35  22
  -1  -4  -6  717.19   14.11  20
  -1  -4  -6  835.33   10.17  11
   1   4   6  899.76   12.72   8
   1   4   7 1845.49   16.74   2
   1   4   7 1648.76  105.67   1
  -1  -4  -7 1498.60   15.36  38
  -1  -4  -7 1475.01   29.34  36
   1   4   7 1502.25   24.14  15
  -1  -4  -7 1631.64   14.25   5
  -1  -4  -7 1505.27   14.31  34
  -1  -4  -7 1548.69   18.38  33
   1   4   7 1586.33   29.96  13
  -1  -4  -7 1462.48   25.80  12
  -1  -4  -7 1714.17   24.38  31
  -1  -4  -7 1260.15   25.74  30
  -1  -4  -7 1574.90   16.68  29
   1   4   7 1236.66   21.36  28
   1   4   7 1594.42   17.54   8
   1   4   7 1749.64   14.64   4
  -1  -4  -7 1674.16   21.93  20
  -1  -4  -7 1602.27   13.46  22
  -1  -4  -7 1597.65   14.77  11
  -1  -4  -8   88.00    5.78  38
  -1  -4  -8   93.22   26.67  36
  -1  -4  -8   73.12    5.64  34
   1   4   8   81.81   78.78   1
   1   4   8   10.93    4.44   2
  -1  -4  -8   68.86    7.12  33
   1   4   8  133.86   11.86  15
  -1  -4  -8   56.93   14.01  12
   1   4   8   47.88   15.83  13
  -1  -4  -8   38.28    5.01   5
  -1  -4  -8   71.92   11.30  31
  -1  -4  -8   52.73    6.59  29
   1   4   8   92.02   11.88  28
  -1  -4  -8   58.69    8.33  25
   1   4   8   42.11    6.20   8
   1   4   8   31.22    6.15   4
  -1  -4  -8   58.72    4.95  22
  -1  -4  -8   54.70    4.86  11
  -1  -4  -9  386.08   11.95  33
   1   4   9  417.85   26.88  13
   1   4   9  505.02   17.36  15
  -1  -4  -9  438.82   24.32  12
  -1  -4  -9  399.60    8.51  34
  -1  -4  -9  430.01    9.87  38
  -1  -4  -9  468.50   18.52  31
  -1  -4  -9  426.48   11.27  29
  -1  -4  -9  443.95   14.92  25
   1   4   9  378.11   10.01   8
  -1  -4  -9  385.16    8.14   5
  -1  -4  -9  392.69    7.67  22
  -1  -4  -9  389.23    8.77  11
  -1  -4 -10   67.33    9.64  33
   1   4  10   83.99   12.62  15
  -1  -4 -10   56.91    5.19  34
  -1  -4 -10   63.96    6.48  38
  -1  -4 -10   81.75   20.56  31
  -1  -4 -10   54.46    7.54  29
  -1  -4 -10   77.72   12.98  25
  -1  -4 -10   69.41    4.99  22
  -1  -4 -10   57.79    5.08   5
   1   4  10   70.75    6.55   8
  -1  -4 -10   59.89    5.78  11
  -1  -4 -11  204.18   17.90  33
  -1  -4 -11  172.06    9.18  29
  -1  -4 -11  212.26   24.03  25
  -1  -4 -11  212.44    6.15  22
   1   4  11  224.90    8.05   8
  -1  -4 -11  191.03    6.65  34
  -1  -4 -11  211.18    6.32   5
  -1  -4 -11  205.90    8.48  38
   1   4  11  253.21   15.59  15
  -1  -4 -11  214.46    7.87  11
  -1  -4 -12   34.55   10.17  11
  -1  -4 -12   14.32    4.03  22
  -1  -4 -12   15.46    4.92  34
   1   4  12   43.34   23.92  15
  -1  -4 -12   30.58   12.49  38
   1   4  12   19.68    4.82   8
  -1  -4 -12   25.45    8.28  29
  -1  -4 -12   20.36    4.47   5
  -1  -5  14   80.01   15.53  28
  -1  -5  14   94.38   14.91  14
  -1  -5  13  900.07   20.47  14
  -1  -5  13  902.52   10.69   4
  -1  -5  12  619.02    9.03   7
  -1  -5  12  659.64   10.93   8
  -1  -5  12  820.27   20.02  16
  -1  -5  12  649.54   17.57  15
  -1  -5  12  718.96   18.88  14
  -1  -5  12  686.20    9.86   4
  -1  -5  12  496.11   15.34  28
   1   5 -11  895.96   10.35  33
  -1  -5  11  881.06   12.08   8
  -1  -5  11  952.36   11.32   7
  -1  -5  11  452.98   16.34  16
  -1  -5  11  801.71   17.90  19
  -1  -5  11  955.86   18.80  15
  -1  -5  11  530.42   18.17  14
  -1  -5  11  913.42   11.20   4
  -1  -5  11  877.78   19.11  28
  -1  -5  10 2275.26   26.28  28
  -1  -5  10 1863.07   25.55  26
   1   5 -10 1984.30   33.61  23
   1   5 -10 2097.14   13.87  33
  -1  -5  10 2287.77   17.14   7
  -1  -5  10 2116.04   17.55   8
  -1  -5  10 2293.51   29.55  14
  -1  -5  10 1251.86   20.16  15
  -1  -5  10 1388.84   20.91  19
  -1  -5  10 2323.19   29.83  17
  -1  -5  10 2270.69   17.01   4
  -1  -5  10 2384.63   16.88   9
   1   5  -920239.02   93.94   6
   1   5  -7  656.11    7.21  33
   1   5  -7  648.48    7.18  38
  -1  -5   7  693.19   12.70  15
  -1  -5   7  707.45   16.47  14
   1   5  -7  486.21    6.92  21
   1   5  -7  576.94    5.66  11
  -1  -5   7  566.45   13.00  26
  -1  -5   7  634.47   12.77  28
   1   5  -7  601.42   12.25  24
   1   5  -7  615.89   13.48  18
  -1  -5   7  748.64   15.08  17
  -1  -5   7  646.76   13.13  19
  -1  -5   7  548.46    7.60   4
  -1  -5   7  620.54    8.86   3
  -1  -5   7  612.77    7.98   9
  -1  -5   7  599.43    8.60   7
  -1  -5   7  614.23    8.62   8
   1   5  -6  300.58   12.87  36
  -1  -5   6  242.47    8.14  19
  -1  -5   6  193.40    9.39  16
   1   5  -6  254.98    9.27  18
  -1  -5   6  254.35    9.53  17
   1   5  -6  252.04    4.99  33
   1   5  -6  277.31    5.11  38
   1   5  -6  305.22    6.72  39
  -1  -5   6  237.64    8.22  15
  -1  -5   6  130.27    9.68  14
   1   5  -6  252.82    4.59  29
  -1  -5   6  351.23   10.06  26
  -1  -5   6  264.03    8.05  28
   1   5  -6  276.39    6.37  27
  -1  -5   6  264.47    5.73   9
  -1  -5   6  246.56    5.74   7
  -1  -5   6  226.05    5.09   4
   1   5  -6  209.66    5.34  21
   1   5  -6  244.90    4.15  11
   1   5  -6  235.62    6.41  10
  -1  -5   5  165.57   28.52   1
  -1  -5   5   61.81   38.01   1
   1   5  -5  151.46    4.46  34
   1   5  -5  151.79    4.25  33
  -1  -5   5  139.39    8.96  14
   1   5  -5  142.35    3.52  29
  -1  -5   5   82.66    5.54  28
  -1  -5   5   61.89    6.33  26
   1   5  -5  160.31    5.46  27
  -1  -5   5  129.87    4.56   7
  -1  -5   5  145.36    4.63   9
  -1  -5   5   96.41    6.88  19
   1   5  -5  122.07    4.94  21
  -1  -5   5   73.81    2.37   2
  -1  -5   5  116.62    3.79   4
  -1  -5   5   96.56    3.24   2
  -1  -5   5  161.86    8.13  17
  -1  -5   5  186.17    9.10  16
   1   5  -5  127.72    7.17  18
   1   5  -5  179.56    7.27  36
   1   5  -5  106.02   11.19  37
   1   5  -5  159.03    5.76  10
   1   5  -5  131.80    3.57  11
   1   5  -5  138.85    4.27  38
   1   5  -5  149.09    5.74  39
  -1  -5   426408.46  221.96   1
  -1  -5   312295.09  188.94   1
   1   5  -2 4808.07   30.05  32
  -1  -5   2 4885.49   23.35  14
  -1  -5   2 5094.69   15.94  38
  -1  -5   2 4994.27   32.01  39
  -1  -5   2 5688.40   31.21  10
   1   5  -2 4390.46  182.35   1
   1   5  -2 5553.32   26.63   2
  -1  -5   2 5699.93   29.96  21
  -1  -5   2 4624.84   14.26  33
   1   5  -1  341.53    7.86   2
  -1  -5   1  303.85    6.37   2
   1   5  -1  217.96   97.25   1
   1   5  -1  483.92   13.47  39
  -1  -5   1  418.41    5.82  38
   1   5  -1  308.84    6.03  38
   1   5  -1  284.79    7.72  36
   1   5  -1  359.51   10.19  37
  -1  -5   1  299.74   13.63  37
   1   5  -1  357.50    8.41  18
   1   5  -1  260.97    4.04   5
  -1  -5   1  305.47    4.87   5
  -1  -5   1  364.09    5.34  34
  -1  -5   1  420.78    8.43  36
   1   5  -1  322.32    4.62  34
  -1  -5   1  393.24    6.55  33
   1   5  -1  304.52    6.58  33
   1   5  -1  363.63    7.46  13
  -1  -5   1  348.68    7.62  12
  -1  -5   1  362.64    6.89  14
  -1  -5   1  441.89    8.07  31
   1   5  -1  265.72    9.41  32
  -1  -5   1  547.85    9.33  32
  -1  -5   1  348.80    5.84  29
   1   5  -1  321.95    5.46  29
  -1  -5   1  392.93    6.58  26
   1   5  -1  417.75   10.22  27
  -1  -5   1  347.67    4.40  22
  -1  -5   1  421.70    7.38  25
   1   5  -1  320.50    4.14  22
   1   5  -1  324.54    7.47  24
   1   5  -1  296.36   10.35   6
  -1  -5   1  288.21    5.17   7
  -1  -5   1  366.62   10.64  21
   1   5  -1  323.31    5.48  11
  -1  -5   1  268.74    4.67  11
   1   5  -1  435.38   14.08  10
  -1  -5   1  378.01   14.67  10
   1   5   0  745.73   10.62   2
  -1  -5   0  804.86   10.18   2
   1   5   0  682.39   90.87   1
   1   5   0 1178.65   23.14  39
  -1  -5   0  894.81    8.60  38
   1   5   0  899.43    9.91  38
  -1  -5   0  903.26   14.35  37
   1   5   0  937.26   15.31  37
  -1  -5   0 1067.31   12.81  36
  -1  -5   0  898.95   23.74  37
   1   5   0  942.95   12.47  18
   1   5   0  729.21    6.46   5
  -1  -5   0  886.59    7.64   5
   1   5   0  955.37    7.65  34
  -1  -5   0  933.43    8.42  34
  -1  -5   0  931.19    9.94  33
   1   5   0  788.63   10.37  33
   1   5   0  851.39   11.94  13
  -1  -5   0 1007.78   12.36  12
  -1  -5   0 1077.69   14.32  32
   1   5   0 1029.69   14.95  32
  -1  -5   0 1067.31   11.49  31
   1   5   0 1090.81    9.39  29
  -1  -5   0 1088.80   10.66  29
   1   5   0  403.43   13.53  27
  -1  -5   0 1051.50   10.48  25
   1   5   0  926.30    6.74  22
   1   5   0 1004.20   12.43  24
   1   5   0  822.56   15.60   6
  -1  -5   0  712.60    7.27   7
  -1  -5   0  882.20    7.01  22
  -1  -5   0  869.77   16.47  21
  -1  -5   0  597.32   12.46  20
   1   5   0  856.74    8.44  11
  -1  -5   0  899.40    7.96  11
   1   5   1  814.61   11.29   2
  -1  -5  -1  713.26   10.44   2
   1   5   1  249.57   75.64   1
  -1  -5  -1  692.96    8.13  38
   1   5   1  670.29    8.98  38
  -1  -5  -1  738.70   11.79  36
   1   5   1  724.03   13.74  37
  -1  -5  -1  686.83   13.87  37
   1   5   1  719.23    7.02  34
  -1  -5  -1  673.91    7.63  34
  -1  -5  -1  737.60    9.46  33
   1   5   1  711.69   10.40  33
  -1  -5  -1  990.01   14.50  32
  -1  -5  -1  645.08   10.01  31
   1   5   1  778.70   13.32  32
  -1  -5  -1  713.77    9.47  29
   1   5   1  576.34    9.03  28
   1   5   1  831.81   17.09  27
   1   5   1  771.07    8.81  29
  -1  -5  -1  751.15    9.90  25
   1   5   1  731.21    6.09  22
   1   5   1  683.08   10.69  24
   1   5   1  585.60   13.56   6
  -1  -5  -1  633.63    7.32  11
   1   5   1  692.00    7.98  11
   1   5   1  625.64   10.65  18
  -1  -5  -1  943.85   12.56  12
   1   5   1  660.43   11.78  13
   1   5   1  609.29    6.12   5
  -1  -5  -1  671.04    7.24   5
  -1  -5  -1  480.32   10.23  20
  -1  -5  -1  703.64    7.03  22
  -1  -5  -1  621.52   17.29  21
   1   5   2 8634.07   45.83   6
  -1  -5  -2 8603.45   57.86  21
   1   5   3  228.71    7.29   2
  -1  -5  -3  226.82    8.51   2
   1   5   3  198.80   71.06   1
   1   5   3  274.79    7.15  38
  -1  -5  -3  221.84    5.86  38
  -1  -5  -3  322.86   12.93  37
   1   5   3  363.00   11.68  37
  -1  -5  -3  241.75    9.62  36
  -1  -5  -3  255.52    5.86  34
   1   5   3  262.96    8.84  33
   1   5   3  277.11    4.84  34
  -1  -5  -3  254.56    6.82  33
  -1  -5  -3   95.13    8.85  32
   1   5   3  269.53    9.30  32
  -1  -5  -3  302.13    8.93  31
  -1  -5  -3  205.51    5.07   5
   1   5   3  236.04    4.46   5
  -1  -5  -3  242.55   10.64  30
  -1  -5  -3  292.92    7.39  29
   1   5   3  186.47    8.20  28
  -1  -5  -3  240.35    7.56  25
   1   5   3  336.14    9.08  24
   1   5   3  267.48   17.64   6
  -1  -5  -3  251.53    5.61  11
   1   5   3  327.58    8.79  18
  -1  -5  -3  187.89    8.54  12
   1   5   3  224.72   10.07  13
   1   5   3  204.14    3.60  22
  -1  -5  -3  243.86    5.19  22
  -1  -5  -3  287.15    8.70  20
   1   5   4 7330.25  179.74   1
  -1  -5  -411497.50   60.07  32
  -1  -5  -5 1006.44   12.26  38
   1   5   5  599.33   13.46  37
  -1  -5  -5  517.78   21.87  37
  -1  -5  -5  941.15   20.27  36
   1   5   5  965.49   15.03  17
  -1  -5  -5  891.43   10.31   5
  -1  -5  -5  900.32   10.87  34
  -1  -5  -5  991.53   13.93  33
   1   5   5  976.19   21.62  13
  -1  -5  -5 1043.56   19.09  12
   1   5   5  699.93   13.82  32
  -1  -5  -5 1033.04   17.47  31
  -1  -5  -5 1142.40   25.80  32
  -1  -5  -5 1171.57   22.71  30
  -1  -5  -5  819.72   12.23  29
   1   5   5  665.88   15.24  28
  -1  -5  -5  918.72   14.88  25
   1   5   5  911.92   12.23   8
  -1  -5  -5  983.86   18.61   2
   1   5   5  940.86   95.39   1
   1   5   5  931.86   13.33   2
  -1  -5  -5 1008.55   16.33  20
  -1  -5  -5  912.06    9.90  22
  -1  -5  -5  869.11   10.44  11
  -1  -5  -6 4326.81   54.55  37
  -1  -5  -6 2749.61   36.45  36
   1   5   6 2961.44   31.57  15
  -1  -5  -6 2864.02   18.67   5
  -1  -5  -6 2570.09   18.45  34
  -1  -5  -6 3016.47   25.23  33
   1   5   6 2719.35   37.62  13
  -1  -5  -6 2041.77   29.67  12
  -1  -5  -6 3178.82   31.82  31
   1   5   6 3804.36   27.90  32
  -1  -5  -6 2782.81   34.97  30
  -1  -5  -6 1815.29   18.45  29
   1   5   6 2533.65   27.30  28
  -1  -5  -6 2855.32   26.95  25
   1   5   6 2942.58   22.76   8
  -1  -5  -6 2818.93   28.66  20
  -1  -5  -6 2695.29   17.48  22
  -1  -5  -6 2818.47   21.08  38
   1   5   6 2781.95  136.53   1
  -1  -5  -7 6666.51   49.09  31
   1   5   7 7164.65   64.02  13
  -1  -5  -7 8228.40   59.08  12
   1   5   7 8161.74   54.76  15
   1   5   7 6873.39   46.81  28
  -1  -5  -7 7452.14   66.11  36
   1   5   7 7983.06   30.99   4
  -1  -5  -7 7658.95   41.81  33
   1   5   7 9081.40  218.53   1
  -1  -5  -8  208.73    6.49   5
  -1  -5  -8  160.34    7.28  38
  -1  -5  -8  177.64    9.78  33
   1   5   8  104.73   12.15  15
  -1  -5  -8  256.97   20.12  12
   1   5   8  197.05   21.90  13
  -1  -5  -8  149.42    6.40  34
  -1  -5  -8  157.95   14.20  31
  -1  -5  -8  107.96    8.16  29
  -1  -5  -8  206.02   11.94  25
   1   5   8  247.42   17.09  28
   1   5   8  195.74    8.03   8
   1   5   8  383.54  101.06   1
   1   5   8  137.88    6.45   2
  -1  -5  -8  176.39    5.86  22
  -1  -5  -8  218.83    7.29  11
  -1  -5  -9  604.23   10.19  34
  -1  -5  -9  756.29   10.81   5
  -1  -5  -9  653.50   15.78  33
  -1  -5  -9  757.43   38.92  12
   1   5   9  674.06   19.00  15
   1   5   9  482.71   36.25  13
  -1  -5  -9  678.75   23.89  31
  -1  -5  -9  471.49   12.03  29
  -1  -5  -9  621.74   17.98  25
   1   5   9  697.73   12.52   8
  -1  -5  -9  652.99    9.55  22
  -1  -5  -9  663.00   12.08  38
  -1  -5  -9  733.97   11.70  11
   1   5  10   12.29   12.53  15
  -1  -5 -10   -0.87    4.12   5
  -1  -5 -10   24.92   14.09  33
  -1  -5 -10    6.36    5.30  11
  -1  -5 -10   20.79   17.78  25
   1   5  10    9.54    5.53   8
  -1  -5 -10    2.44    6.11  38
  -1  -5 -10   15.95    6.64  29
  -1  -5 -10    6.08    4.38  34
  -1  -5 -10    5.76    4.00  22
  -1  -5 -11  232.75    9.27  29
  -1  -5 -11  289.34   10.71  38
  -1  -5 -11  276.22    6.09  22
  -1  -5 -11  344.37   10.43  11
   1   5  11  289.11   18.67  15
  -1  -5 -11  306.38    6.51   5
   1   5  11  338.97    8.34   8
  -1  -5 -11  242.87    6.66  34
  -1  -6  14   50.37   16.33  14
  -1  -6  13   29.94   12.30  16
  -1  -6  13   46.26   12.46  14
  -1  -6  13   33.72    4.47   4
  -1  -6  12 1342.27   23.15  28
  -1  -6  12 1480.27   25.75  16
  -1  -6  12 1519.22   24.02  19
  -1  -6  12 1297.82   12.71   7
  -1  -6  12 1429.90   24.68  14
  -1  -6  12 1277.58   13.10   4
   1   6  -911045.70   58.46  24
   1   6  -910782.10   60.83  18
   1   6  -912034.79   78.80   6
  -1  -6   9 6515.55   49.31  14
   1   6  -8 6457.51   21.69  29
  -1  -6   7 3819.40   35.59  14
  -1  -6   6   36.62    5.96  19
  -1  -6   6   30.98    7.01  16
   1   6  -6   39.09    7.01  18
  -1  -6   6   31.56   22.97   1
  -1  -6   6   39.56   29.97   1
   1   6  -6   52.20    4.06  34
   1   6  -6   36.25    3.68  33
   1   6  -6   74.65    4.05   5
  -1  -6   6   51.39    8.72  14
   1   6  -6   58.05    3.41  29
  -1  -6   6   31.93    6.48  26
  -1  -6   6   33.37    5.51  28
  -1  -6   6   53.88    3.61   4
  -1  -6   6   46.16    3.82   7
  -1  -6   6   53.57    3.97   9
   1   6  -6   37.84    3.60  38
   1   6  -6   48.75    7.91  10
   1   6  -6   44.73    3.32  11
  -1  -6   5 1451.45   12.73   2
  -1  -6   5 1334.64   10.74   4
  -1  -6   5 1047.96    8.45   2
  -1  -6   5 1459.44   59.10   1
  -1  -6   5  673.71   73.88   1
   1   6  -5 2085.21   19.04  39
   1   6  -5 1305.74   11.49  38
   1   6  -5 1327.79   12.57  36
  -1  -6   5 2106.95   23.57  16
   1   6  -5 1281.86   18.70  18
   1   6  -5 1240.16    8.66   5
   1   6  -5 1363.69    9.59  34
  -1  -6   5 1267.65   17.64  14
  -1  -6   5 1286.87   16.77  19
   1   6  -5 1612.73   10.59  29
  -1  -6   5 1330.30   16.77  26
   1   6  -5 1311.15   13.93  27
   1   6  -5 1419.08    9.04  22
   1   6  -5 1285.76   12.44  33
   1   6  -5 1550.97   17.28  10
   1   6  -5 1249.63   10.12  11
  -1  -6   5 1297.82   11.54   9
  -1  -6   5 1231.82   11.33   7
   1   6  -4 4799.38   31.31  10
   1   6  -4 3902.40   24.29  27
   1   6  -4 3824.22   13.99  22
  -1  -6   4 2783.68  127.35   1
   1   6  -4 4546.47   35.57  37
   1   6  -4 3524.98   18.43  36
   1   6  -4 4583.36   29.03  39
  -1  -6   4 3327.16   24.72  14
  -1  -6   4 2777.92   16.57  32
  -1  -6   3 2502.56   19.17  14
   1   6  -3 1815.78   10.04   5
  -1  -6   3 1986.05   24.10  32
   1   6  -3 2589.38   27.40  32
   1   6  -3 3663.47   29.94  39
   1   6  -3 2356.90   25.67  10
   1   6  -3 2536.55   21.59  27
  -1  -6   3 2465.49   19.19  26
   1   6  -3 1912.99   10.06  22
  -1  -6   3 2201.60   17.78  25
  -1  -6   3 1813.61   12.74   7
   1   6  -3 2288.93   16.68  36
  -1  -6   3 2355.96   16.73  37
   1   6  -3 3033.78   28.37  37
  -1  -6   3 2242.35   20.84  21
  -1  -6   3 2062.80   18.87  19
   1   6  -3 1877.78   19.41   2
   1   6  -2 1282.51   21.29  32
  -1  -6   2 2245.28   19.52  31
   1   6  -2 2412.67   28.38  10
   1   6  -2 2282.26   21.85  27
  -1  -6   2 2078.68   16.42  26
  -1  -6   2 3564.72   21.53  25
  -1  -6   2 3315.97   22.18  19
  -1  -6   2 2024.11   23.08  21
   1   6  -2 1772.97   22.45  37
  -1  -6   2 3065.57   22.39  12
   1   6  -2 2844.97   20.37  13
  -1  -6   2 1963.55   14.24  14
  -1  -6   2 2377.04   13.98   7
   1   6  -2 2275.98   28.24   6
   1   6  -2 1600.87   24.16  39
   1   6  -2 2590.85   21.00   2
   1   6  -117030.05  292.72   1
  -1  -6   117159.65   68.59  21
   1   6   0 1299.25   15.42   2
   1   6   0 1051.19  126.25   1
  -1  -6   0 1531.50   15.18   2
   1   6   0 2415.29   32.42  39
   1   6   0 1390.99   13.25  38
  -1  -6   0 1394.82   11.79  38
  -1  -6   0 2057.76   22.64  37
   1   6   0 1703.45   22.16  37
  -1  -6   0 1437.67   16.82  36
   1   6   0 1491.86   17.59  18
  -1  -6   0 1275.77    9.88   5
   1   6   0 1232.56    8.96   5
   1   6   0 1465.95   10.15  34
  -1  -6   0 1435.69   10.87  34
   1   6   0 1394.03   15.11  33
  -1  -6   0 1565.93   14.21  33
  -1  -6   0 1327.46   15.41  12
   1   6   0 1264.13   16.60  13
   1   6   0 1487.36   19.52  32
  -1  -6   0 1352.99   16.83  32
  -1  -6   0 1468.85   14.72  31
  -1  -6   0 1170.36   11.58  29
  -1  -6   0 1430.20   13.80  25
   1   6   0 1291.21   20.92  27
  -1  -6   0 1407.07    9.27  22
   1   6   0 1396.73   16.60  24
   1   6   0 1216.04    8.31  22
  -1  -6   0 1163.25    9.53   7
   1   6   0 1000.76   20.85   6
  -1  -6   0  725.67   21.69  21
  -1  -6   0 1252.43   10.51  11
   1   6   0 1213.78   11.08  11
   1   6   1  535.52   10.54   2
   1   6   1  398.95  108.30   1
  -1  -6  -1  553.05   10.36   2
  -1  -6  -1  556.85    8.32  38
   1   6   1  593.89    9.48  38
  -1  -6  -1  777.00   13.62  36
   1   6   1  431.31   13.47  37
   1   6   1  626.83   11.93  18
   1   6   1  568.74    6.51   5
  -1  -6  -1  532.33    6.98   5
  -1  -6  -1  607.16    7.82  34
   1   6   1  495.42    6.47  34
  -1  -6  -1  621.35    9.73  33
   1   6   1  558.45   10.32  33
   1   6   1  521.70   12.14  13
  -1  -6  -1  640.45   12.00  12
   1   6   1  619.96   14.24  32
  -1  -6  -1  690.94   13.92  32
  -1  -6  -1  655.62   10.91  31
  -1  -6  -1  744.27   10.22  29
  -1  -6  -1  722.79   10.52  25
   1   6   1  565.33   16.75  27
   1   6   1  493.18    9.66  28
   1   6   1  439.38    7.48  29
   1   6   1  548.54   11.28  24
   1   6   1  581.49    6.00  22
   1   6   1  449.89   19.27   6
  -1  -6  -1  580.98    6.71  22
  -1  -6  -1  532.11   25.43  21
  -1  -6  -1  485.02   13.43  20
   1   6   1  542.07    7.93  11
  -1  -6  -1  539.10    7.51  11
  -1  -6  -2  605.31   11.46   2
   1   6   2  628.67  102.04   1
   1   6   2  480.84    8.99  38
  -1  -6  -2  500.57    8.19  38
  -1  -6  -2  343.01   13.28  37
   1   6   2  524.85   15.09  37
  -1  -6  -2  572.96   13.34  36
   1   6   2  580.65   11.95  18
   1   6   2  570.52    6.47   5
  -1  -6  -2  561.26    7.64   5
  -1  -6  -2  530.42    7.78  34
  -1  -6  -2  464.83    9.22  33
   1   6   2  492.59    6.33  34
   1   6   2  550.61   11.33  33
  -1  -6  -2  449.17   11.61  12
   1   6   2  437.12   12.44  13
  -1  -6  -2  581.45   11.30  31
   1   6   2  391.09   12.18  32
  -1  -6  -2  374.39   12.25  32
  -1  -6  -2  272.72    7.82  29
   1   6   2  604.03    8.15  29
  -1  -6  -2  647.15   10.93  25
   1   6   2  418.81   10.22  28
   1   6   2  457.65   11.46  24
   1   6   2  527.82   10.79   2
  -1  -6  -2  486.13    6.67  22
   1   6   2  530.28    5.51  22
  -1  -6  -2  545.96   13.57  20
   1   6   2  521.12    7.87  11
  -1  -6  -2  519.45    7.75  11
   1   6   3  172.88    7.37   2
   1   6   3   83.94   88.51   1
  -1  -6  -3  153.96    8.26   2
   1   6   3  106.71    6.64  38
  -1  -6  -3   96.57    4.84  38
  -1  -6  -3   45.99   10.62  37
   1   6   3   74.87    9.40  37
  -1  -6  -3   48.60    8.38  36
   1   6   3  136.37    8.83  18
   1   6   3  141.03    4.13   5
  -1  -6  -3  143.66    4.89   5
  -1  -6  -3   85.31    4.55  34
  -1  -6  -3  126.41    6.35  33
   1   6   3   92.12    3.89  34
  -1  -6  -3   85.29    8.35  12
   1   6   3  113.05    9.30  13
  -1  -6  -3   62.40    9.64  32
   1   6   3   94.31    8.53  32
  -1  -6  -3  134.74    7.69  31
  -1  -6  -3   88.30    6.11  29
  -1  -6  -3  124.62    6.77  25
   1   6   3   61.56    8.83  28
   1   6   3  154.27    9.22  24
  -1  -6  -3   78.97    8.10  20
  -1  -6  -3  122.60    4.55  22
  -1  -6  -3  142.19    5.01  11
   1   6   3  151.12    6.07   8
   1   6   4  607.37  103.34   1
  -1  -6  -4 1590.02   21.27   2
  -1  -6  -4 1445.93   14.77  38
   1   6   4 1879.78   26.06  37
  -1  -6  -4 1646.52   26.12  36
  -1  -6  -4 1602.77   29.83  37
   1   6   4 1546.99   17.89  17
  -1  -6  -4 1468.93   12.89   5
  -1  -6  -4 1543.72   13.84  34
  -1  -6  -4 1425.90   17.33  33
  -1  -6  -4 1893.56   25.73  12
   1   6   4 1428.28   24.99  13
  -1  -6  -4 1737.48   27.49  32
  -1  -6  -4 1699.92   21.95  31
   1   6   4 1991.51   23.86  32
  -1  -6  -4 1671.94   17.11  29
  -1  -6  -4 1615.11   19.45  25
   1   6   4 1333.69   19.15  28
   1   6   4 1469.86   14.91   8
   1   6   4 1148.15   16.40   2
  -1  -6  -4 1151.33   19.33  20
  -1  -6  -4 1445.42   12.06  22
  -1  -6  -4 1745.20   15.11  11
   1   6   5   30.42    8.50  37
  -1  -6  -5   80.96   15.79  36
  -1  -6  -5  108.43   18.51  37
  -1  -6  -5   47.11    4.53   5
  -1  -6  -5   78.46    5.43  38
  -1  -6  -5   55.11    4.88  34
  -1  -6  -5   50.14    6.56  33
  -1  -6  -5   72.81   11.18  12
   1   6   5   55.27   11.92  13
  -1  -6  -5   88.72   16.08  32
   1   6   5   68.16    8.17  32
  -1  -6  -5   70.77    8.87  31
  -1  -6  -5   47.98    6.45  29
  -1  -6  -5   65.99    7.49  25
   1   6   5   85.80   11.31  28
   1   6   5   52.36  100.47   1
   1   6   5   70.69    6.10   2
  -1  -6  -5   82.11   12.44   2
   1   6   5   72.93    6.35   8
  -1  -6  -5   65.84   11.38  20
  -1  -6  -5   68.54    4.51  22
  -1  -6  -5   80.21    4.90  11
  -1  -6  -6   18.53    4.14  22
  -1  -6  -6   20.63   15.86  20
  -1  -6  -6   24.48    4.92  38
  -1  -6  -6   24.41    4.57  34
  -1  -6  -6   53.07   24.96  36
  -1  -6  -6   20.37    4.24   5
  -1  -6  -6   14.66    6.68  33
   1   6   6   19.87    7.91  32
   1   6   6   24.68    9.96  15
  -1  -6  -6   24.86   13.20  12
   1   6   6   30.07   14.52  13
  -1  -6  -6   12.00    6.43  29
  -1  -6  -6    8.56    9.84  31
   1   6   6   13.84   13.68  28
  -1  -6  -6    7.20    7.68  25
   1   6   6   21.88    5.60   2
   1   6   6   12.77  105.64   1
  -1  -6  -6   11.29    4.30  11
   1   6   6   11.56    5.69   8
  -1  -6  -7  887.05   13.63  38
   1   6   7  989.79   21.96  15
  -1  -6  -7  829.82   11.47  34
   1   6   7  883.63  133.05   1
   1   6   7  882.41   13.61   2
  -1  -6  -7  844.24   10.37  22
  -1  -6  -7  850.76   16.84  33
  -1  -6  -7  878.48   21.30  31
   1   6   7  589.60   11.56  32
  -1  -6  -7  993.66   27.50  12
   1   6   7  891.02   29.26  13
  -1  -6  -7 1003.38   15.54  29
  -1  -6  -7  924.25   19.18  25
   1   6   7  830.55   13.52   8
  -1  -6  -7  681.11   10.38   5
   1   6   7  959.27   12.10   4
  -1  -6  -7  916.37   12.91  11
  -1  -6  -8 1057.61   13.03  34
   1   6   8  695.18   10.85   2
   1   6   8  666.94  133.13   1
  -1  -6  -8 1080.58   19.30  33
   1   6   8  849.11   21.68  15
   1   6   8  842.45   36.30  13
  -1  -6  -8 1082.69   38.58  12
  -1  -6  -8 1137.38   15.30  38
  -1  -6  -8 1026.43   25.84  31
  -1  -6  -8 1137.49   16.46  29
  -1  -6  -8  912.74   20.42  25
  -1  -6  -8 1012.71   11.32  22
  -1  -6  -8  952.70   11.82   5
   1   6   8 1056.67   14.83   8
  -1  -6  -8 1050.03   14.00  11
  -1  -6  -9  269.97   16.62  33
  -1  -6  -9  267.66    6.94   5
  -1  -6  -9  248.32    7.12  34
  -1  -6  -9  256.86   18.62  25
  -1  -6  -9  254.27    6.51  22
   1   6   9  243.04    8.46   8
  -1  -6  -9  304.26    9.90  29
  -1  -6  -9  262.17    8.92  11
  -1  -6  -9  281.67    9.00  38
   1   6   9  329.14   15.79  15
  -1  -6 -10   71.27    5.05  34
   1   6  10   77.66    6.35   8
  -1  -6 -10   92.14    8.79  11
  -1  -6 -10   74.12    4.73   5
  -1  -6 -10  105.13    8.10  38
  -1  -6 -10   64.37    4.45  22
  -1  -6 -10   85.17    7.99  29
  -1  -6 -11   36.70    3.91   5
   1   6  11   37.96    5.62   8
  -1  -6 -11   42.64    3.70  22
  -1  -6 -11   45.41    4.25  34
  -1  -7  13  140.35    5.65   7
  -1  -7  13   88.98   14.51  14
  -1  -7  12  329.32   15.48  14
  -1  -7  12  351.01    7.50   4
  -1  -7  1110383.91   59.61  14
   1   7 -1110553.91   36.85  33
   1   7 -1021006.11   91.52  24
   1   7  -9 7837.29   56.92  18
   1   7  -9 7248.47   29.73  38
   1   7  -9 7250.58   25.87  29
   1   7  -9 7890.32   53.52  24
  -1  -7   8 1079.49   21.63  16
   1   7  -8  928.22   20.60  18
  -1  -7   8  493.15   13.41  19
   1   7  -8  814.35   11.59  33
   1   7  -8  779.32   10.46  38
  -1  -7   8  526.92   15.61  14
   1   7  -8 1003.96   10.69  29
  -1  -7   8  623.22   13.42  28
  -1  -7   8  694.39   15.93  26
   1   7  -8  860.58   18.81  24
  -1  -7   8 1177.53   12.05   4
  -1  -7   8  985.89   11.74   7
  -1  -7   8 1080.74   11.90   9
   1   7  -8  873.01    9.81  11
   1   7  -7   70.94    4.68  34
   1   7  -7   44.16    4.44  38
   1   7  -7   52.30    4.67  33
  -1  -7   7   59.70    8.67  14
   1   7  -7   72.24    4.46   5
  -1  -7   7   82.91    4.27   4
   1   7  -7   47.13    4.09  29
  -1  -7   7   71.01    8.35  26
   1   7  -7   46.72    7.91  24
  -1  -7   7   28.33    8.88  16
  -1  -7   7   85.95    7.99  19
   1   7  -7   77.96    9.99  18
  -1  -7   7   61.69    4.45   7
  -1  -7   7   76.66    4.85   9
   1   7  -7   74.79    4.34  11
   1   7  -6  395.36   13.03  18
  -1  -7   6  269.82   11.83  16
  -1  -7   6  163.65   56.38   1
  -1  -7   6  434.42   39.61   1
   1   7  -6  298.21    6.92  38
   1   7  -6  363.36    6.08  34
   1   7  -6  347.57    8.02  33
  -1  -7   6  354.46   12.41  14
  -1  -7   6  436.56    7.15   4
   1   7  -6  516.59    6.66   5
   1   7  -6  431.61    7.05  29
  -1  -7   6  334.03   10.98  26
   1   7  -6  364.45    5.96  22
   1   7  -6  343.26   11.57  24
  -1  -7   6  380.30    7.40   7
  -1  -7   6  457.72    7.96   9
  -1  -7   6  176.08    9.61  19
   1   7  -6  369.09    6.73  11
  -1  -7   5 1367.71   10.95   2
  -1  -7   5  772.97  112.66   1
   1   7  -5 1221.04   12.42  38
   1   7  -5  582.32   16.08  39
   1   7  -5 1381.28   20.72  18
  -1  -7   5 1959.11   24.05  16
   1   7  -5 1392.08   10.32  34
   1   7  -5 1295.61   14.41  33
   1   7  -5 1382.50    9.78   5
  -1  -7   5 1254.78   11.05   4
  -1  -7   5 1442.37   19.11  14
   1   7  -5 1509.13   11.56  29
   1   7  -5 1240.64   17.36  27
  -1  -7   5 1575.54   18.56  26
   1   7  -5 1311.22   19.12  24
   1   7  -5 1294.72    9.36  22
  -1  -7   5 1213.06   11.98   7
  -1  -7   5 1387.05   12.76   9
  -1  -7   5  848.83   14.73  19
   1   7  -5 1022.11   20.06  10
   1   7  -5 1207.09   11.29  11
   1   7  -4    2.03    3.62  38
   1   7  -4   19.34    9.76  39
   1   7  -4   13.46   12.76  37
  -1  -7   4    5.80    7.14  16
   1   7  -4   17.86    6.16  18
  -1  -7   4   17.96    5.90  19
   1   7  -4    6.10    2.68  34
   1   7  -4    5.82    3.76  33
  -1  -7   4   12.40    3.06  32
  -1  -7   4    8.91    6.65  32
   1   7  -4    6.07    2.35   5
   1   7  -4    1.35    3.00  29
   1   7  -4   12.72    8.53  27
  -1  -7   4    4.89    5.93  26
   1   7  -4   12.89    2.70  22
   1   7  -4   24.16    5.71  24
  -1  -7   4   11.56    7.87  14
   1   7  -4    5.49    4.38  13
  -1  -7   4    3.13    3.26   7
   1   7  -4   14.99   10.66  10
   1   7  -4    2.58    3.12  11
  -1  -7   4   -0.51    3.22   2
   1   7  -3 4122.50   39.17  32
   1   7  -3 1772.55   27.30  10
   1   7  -3 3584.71   29.66  27
  -1  -7   3 4378.30   26.02  26
  -1  -7   3 2490.61   21.30   2
   1   7  -3 5229.52   35.20   2
   1   7  -3 4028.78   40.45  39
   1   7  -3 5093.82   41.61  37
  -1  -7   3 4149.95   25.09  37
   1   7  -2   99.54    8.57   2
  -1  -7   2  138.47    5.99   2
   1   7  -2  145.86   12.90  39
   1   7  -2  101.88    5.12  38
  -1  -7   2  155.23    6.76  37
   1   7  -2   62.78    9.81  37
   1   7  -2  104.31    7.36  18
   1   7  -2   84.74    3.47   5
   1   7  -2  115.25    3.98  34
   1   7  -2   91.70    5.72  33
  -1  -7   2  122.43    6.42  32
   1   7  -2   74.34    6.07  13
  -1  -7   2  127.32    8.24  12
   1   7  -2  143.77   11.87  32
  -1  -7   2  130.82    9.29  31
   1   7  -2  123.15    5.02  29
   1   7  -2   89.25    9.10  27
  -1  -7   2  125.75    7.12  26
   1   7  -2   92.11    6.86  24
  -1  -7   2  116.05    7.76  25
   1   7  -2  106.42    3.37  22
  -1  -7   2   79.65    4.01   7
  -1  -7   2  143.64    7.53  19
  -1  -7   2  113.28   17.99  21
   1   7  -2   82.26    4.53  11
   1   7  -1  117.74    7.92   2
  -1  -7   1   99.44    5.62   2
  -1  -7   1   88.53    5.42  38
   1   7  -1   93.58    5.12  38
   1   7  -1   41.34   12.02  39
   1   7  -1  105.30    9.81  37
  -1  -7   1  127.59    7.54  37
   1   7  -1  132.81    7.90  18
  -1  -7   1  129.33    4.52   5
   1   7  -1  121.06    3.85   5
   1   7  -1  110.83    3.91  34
  -1  -7   1  137.36    8.79  36
  -1  -7   1  110.48    4.69  34
   1   7  -1   97.00    6.01  33
   1   7  -1  106.53    7.01  13
  -1  -7   1  109.99    7.78  12
  -1  -7   1  150.39    8.02  31
   1   7  -1  119.84   10.53  32
  -1  -7   1  193.57    8.56  32
   1   7  -1  105.38    4.94  29
   1   7  -1  100.25    9.77  27
   1   7  -1  114.17    7.25  24
   1   7  -1  110.58    3.49  22
  -1  -7   1  156.83    7.79  25
  -1  -7   1  110.13    4.31   7
  -1  -7   1  164.25    7.80  19
  -1  -7   1  117.27   24.43  21
   1   7  -1  102.24    4.69  11
   1   7   0  121.97  159.91   1
  -1  -7   0  115.98    6.24   2
  -1  -7   0  127.42    5.22  38
   1   7   0  124.66    5.72  38
  -1  -7   0  137.62    9.20  36
   1   7   0  176.27   11.23  37
  -1  -7   0  159.06    9.62  37
   1   7   0  131.48    8.13  18
  -1  -7   0  104.23    4.22   5
   1   7   0  123.96    3.90   5
  -1  -7   0  121.10    4.72  34
   1   7   0  134.14    4.21  34
   1   7   0  117.87    6.71  33
  -1  -7   0  150.85    7.72  33
   1   7   0  113.35    7.69  13
  -1  -7   0  133.93    8.12  12
  -1  -7   0  130.88    7.36  31
   1   7   0   77.97    9.46  32
  -1  -7   0   95.50    7.22  32
  -1  -7   0  127.49    6.80  29
   1   7   0  138.25    5.58  29
   1   7   0  113.34   11.97  27
  -1  -7   0  114.69    3.99  22
   1   7   0  136.98    3.69  22
  -1  -7   0  100.20    6.25  25
   1   7   0  141.65    7.85  24
   1   7   0   94.11    7.15   2
  -1  -7   0  103.42    4.87   7
  -1  -7   0  139.89    6.06  11
   1   7   0  118.66    4.84  11
   1   7   1  349.03  142.91   1
  -1  -7  -1  279.58    8.79   2
  -1  -7  -1  373.25    7.70  38
   1   7   1  355.53    8.33  38
  -1  -7  -1  435.81   12.63  36
  -1  -7  -1  504.93   14.70  37
   1   7   1  390.56   15.07  37
   1   7   1  349.07   10.83  18
  -1  -7  -1  317.51    6.41   5
  -1  -7  -1  357.08    6.96  34
   1   7   1  342.08    5.84  34
  -1  -7  -1  438.01   10.20  33
   1   7   1  294.45    9.64  33
  -1  -7  -1  314.96   10.76  12
   1   7   1  322.94   11.76  13
  -1  -7  -1  411.46   11.94  32
   1   7   1  283.78   11.95  32
  -1  -7  -1  345.80   10.30  31
  -1  -7  -1  442.55    9.00  29
   1   7   1  422.49    8.25  29
   1   7   1  353.24   17.21  27
  -1  -7  -1  458.26   10.13  25
   1   7   1  420.34   11.48  24
   1   7   1  343.22    5.08  22
  -1  -7  -1  341.49    5.73  22
   1   7   1  308.50    9.95   2
   1   7   1  325.04    5.48   5
   1   7   1  285.28    6.74  11
  -1  -7  -1  351.44    7.32  11
   1   7   2   12.41    5.16  38
   1   7   2   33.83    9.39  37
  -1  -7  -2    4.78    9.09  37
  -1  -7  -2    6.20    4.00  38
   1   7   2    3.48    7.90  18
   1   7   2    6.10    2.68   5
  -1  -7  -2    6.62    3.60   5
  -1  -7  -2    6.77    3.70  34
  -1  -7  -2    7.66    9.53  36
   1   7   2   14.81    3.00  34
  -1  -7  -2    4.71    5.25  33
   1   7   2    5.39    7.88  33
   1   7   2   22.94    8.49  13
  -1  -7  -2    0.34    7.28  12
   1   7   2   10.94    8.02  32
  -1  -7  -2   11.49    7.57  32
  -1  -7  -2   12.42    5.20  29
  -1  -7  -2    9.16    6.74  31
   1   7   2    8.20    4.72  29
   1   7   2    0.80    7.76  24
  -1  -7  -2    7.51    5.47  25
   1   7   2    3.65    5.49   2
   1   7   2   18.49  120.99   1
  -1  -7  -2   15.28    5.92   2
  -1  -7  -2    6.70    3.17  22
   1   7   2    5.01    2.49  22
  -1  -7  -2    2.23    8.21  20
   1   7   2    6.30    5.10  11
  -1  -7  -2    1.42    3.66  11
   1   7   3  105.40    7.83   2
  -1  -7  -3   99.53    8.23   2
   1   7   3  139.98  123.88   1
   1   7   3   64.53    8.02  38
  -1  -7  -3   75.33    5.28  38
  -1  -7  -3   60.07   12.13  37
  -1  -7  -3  100.48   13.06  36
   1   7   3  103.64   11.67  37
   1   7   3  158.14   13.50  18
  -1  -7  -3   73.76    4.84  34
  -1  -7  -3  100.38    4.86   5
   1   7   3   85.42    3.95   5
   1   7   3   78.65    3.99  34
  -1  -7  -3   83.96    7.14  33
  -1  -7  -3   99.50   10.95  32
   1   7   3   88.17    9.10  32
  -1  -7  -3   74.23    8.70  31
  -1  -7  -3   97.06   10.30  12
   1   7   3   98.66   11.26  13
  -1  -7  -3   67.44    6.42  29
  -1  -7  -3   94.02    7.66  25
   1   7   3  114.17   12.56  24
  -1  -7  -3   74.93   10.54  20
  -1  -7  -3  106.14    4.43  22
  -1  -7  -3   96.63    5.11  11
   1   7   3   92.17    5.98   8
  -1  -7  -4 1013.71   13.59  38
  -1  -7  -4 1007.16   11.81  34
  -1  -7  -4  996.67   11.23   5
  -1  -7  -4 1097.09   29.32  37
   1   7   4  570.27   17.34  37
  -1  -7  -4 1049.80   27.08  36
  -1  -7  -4 1021.54   16.61  33
  -1  -7  -4 1228.25   23.57  12
   1   7   4  940.53   23.77  13
   1   7   4 1225.30   20.83  32
  -1  -7  -4 1180.41   20.21  31
  -1  -7  -4 1320.75   25.82  32
  -1  -7  -4 1013.84   14.24  29
  -1  -7  -4  996.21   17.27  25
   1   7   4  963.09   12.84   8
   1   7   4  443.61  136.83   1
  -1  -7  -4  943.63   19.06   2
   1   7   4 1003.36   15.90   2
  -1  -7  -4  990.70   10.59  22
  -1  -7  -4  518.82   19.65  20
  -1  -7  -4 1050.06   12.81  11
  -1  -7  -5  178.72    7.44  38
  -1  -7  -5  181.62   29.09  36
  -1  -7  -5  238.37   23.52  37
   1   7   5  111.05   11.76  37
  -1  -7  -5  220.07    6.51   5
  -1  -7  -5  176.53    6.34  34
  -1  -7  -5  200.43   10.39  33
  -1  -7  -5  243.35   17.52  12
   1   7   5  217.34   17.77  13
  -1  -7  -5  256.71   21.29  32
   1   7   5  239.06   11.71  32
  -1  -7  -5  206.51   13.26  31
  -1  -7  -5  154.96    8.14  29
  -1  -7  -5  224.42   11.22  25
   1   7   5  175.63    7.55   8
   1   7   5  281.72    9.92   2
   1   7   5   45.42  128.42   1
  -1  -7  -5  253.31   17.14   2
  -1  -7  -5  182.73    5.88  22
  -1  -7  -5  184.83    7.16  11
  -1  -7  -6 2450.72   21.97  38
  -1  -7  -6 2875.70   56.79  37
  -1  -7  -6 2306.61   18.31  34
  -1  -7  -6 2378.59   17.94   5
  -1  -7  -6 2289.77   16.41  22
  -1  -7  -6 2346.51   26.81  33
  -1  -7  -6 2722.87   33.49  31
   1   7   6 2458.87   27.14  32
   1   7   6 2278.53   40.96  13
  -1  -7  -6 2087.80   37.16  12
  -1  -7  -6 2560.91   23.65  29
  -1  -7  -6 2460.41   28.71  25
   1   7   6 2203.25   20.08   8
   1   7   6 2626.76  187.44   1
   1   7   6 2586.57   23.75   2
   1   7   6 3041.66   34.86  15
  -1  -7  -6 2226.01   19.48  11
  -1  -7  -7  155.14    7.84  38
   1   7   7  183.78   13.80  15
  -1  -7  -7  146.01    6.17  34
  -1  -7  -7   95.85    5.36   5
  -1  -7  -7  144.22   13.31  33
   1   7   7   48.85    8.15  32
  -1  -7  -7  218.07   20.38  31
  -1  -7  -7  143.44   34.08  12
   1   7   7  124.52   28.83  13
  -1  -7  -7  157.85    8.59  29
  -1  -7  -7  153.85   13.58  25
  -1  -7  -7  125.49    5.33  22
   1   7   7  108.29    7.04   8
   1   7   7  213.28  148.91   1
   1   7   7  101.19    7.08   2
  -1  -7  -7  117.51    6.94  11
  -1  -7  -8   30.59   17.96  33
   1   7   8    6.29   11.78  15
  -1  -7  -8   10.45    3.73  22
  -1  -7  -8   28.44   33.22  31
  -1  -7  -8   11.85    6.81  29
  -1  -7  -8   10.48    6.59  11
  -1  -7  -8   25.30   17.39  25
   1   7   8   18.94    6.34   2
  -1  -7  -8    4.25    6.23  38
  -1  -7  -8    6.17    4.08   5
  -1  -7  -8    5.96    4.17  34
   1   7   8    4.29    5.44   8
   1   7   9   68.79   14.60  15
  -1  -7  -9   56.58    7.84  38
  -1  -7  -9   33.00    7.72  29
  -1  -7  -9   52.77    4.17  22
  -1  -7  -9   60.97    9.39  11
  -1  -7  -9   48.18    4.31   5
   1   7   9   41.68    6.07   8
  -1  -7  -9   33.27    4.65  34
  -1  -7 -10   91.90    4.63  34
  -1  -7 -10   81.44    4.20   5
  -1  -7 -10   81.78    3.94  22
  -1  -8  13  154.80   19.82  14
  -1  -8  13  115.78    5.10   7
  -1  -8  12 1002.08   22.39  14
  -1  -8  12 1144.74   12.03   7
  -1  -8  11 3905.22   36.60  14
   1   8 -11 3911.26   21.78  11
  -1  -8  10 7117.55   49.69  26
   1   8 -10 7981.46   62.91  24
  -1  -8  10 8268.66   31.93   9
  -1  -8  10 7258.76   48.34  14
  -1  -8  10 6451.16   48.06  19
   1   8 -10 8796.69   32.19  29
   1   8 -10 8561.06   35.70  38
   1   8 -10 8069.24   38.28  33
   1   8  -9 4522.63   29.05  33
   1   8  -9 4202.30   46.91  18
  -1  -8   9 3667.99   37.28  19
  -1  -8   9 4181.25   35.52  14
   1   8  -9 3901.82   21.02  29
  -1  -8   9 3462.00   34.57  26
   1   8  -9 3934.66   41.94  24
  -1  -8   9 4521.00   23.91   9
   1   8  -9 4012.96   24.85  38
   1   8  -9 4224.68   22.54  11
   1   8  -8   18.43    5.61  33
  -1  -8   8   21.40    4.00   4
   1   8  -8   20.97    4.52   5
  -1  -8   8   22.41   10.80  16
  -1  -8   8   19.32    8.09  19
   1   8  -8   13.99   12.73  18
   1   8  -8   18.67    5.47  38
  -1  -8   8    9.97    9.21  14
   1   8  -8   14.63    4.39  29
  -1  -8   8   26.28    8.85  26
   1   8  -8   17.35   10.69  24
   1   8  -8   16.32    4.90  34
  -1  -8   8   20.27    4.60   9
  -1  -8   8   16.77    4.28   7
   1   8  -8   14.46    4.36  11
   1   8  -7  880.01   13.54  33
   1   8  -7  975.34    9.63   5
   1   8  -7  817.96   19.80  18
  -1  -8   7 1056.05   21.82  16
  -1  -8   7 1001.63   18.17  19
   1   8  -7  856.25   12.02  38
  -1  -8   7  875.24   16.86  14
   1   8  -7 1009.85   10.73  29
  -1  -8   7  888.34   17.16  26
   1   8  -7  873.99   18.96  24
   1   8  -7  849.58    8.99  22
   1   8  -7  933.14    9.86  34
  -1  -8   7  794.90   10.65   7
  -1  -8   7  923.89   11.54   9
   1   8  -7  743.25   10.28  11
  -1  -8   6   37.17   85.96   1
  -1  -8   6  151.80   47.61   1
   1   8  -6   71.92    5.32  38
   1   8  -6  112.21   10.79  18
  -1  -8   6   89.75   10.73  16
  -1  -8   6   80.83    9.57  14
   1   8  -6   90.96    4.17   5
   1   8  -6   81.12    4.68  29
  -1  -8   6   97.92    8.35  26
   1   8  -6  105.43    4.17  22
   1   8  -6   90.71    8.97  24
  -1  -8   6  104.16    5.16   7
  -1  -8   6  123.46    5.57   9
   1   8  -6  107.05    5.04  11
   1   8  -6   83.30    4.34  34
  -1  -8   6   42.46    8.01  19
   1   8  -6   83.03    6.04  33
   1   8  -5 5433.70   40.64  24
   1   8  -5 6184.55   46.28  18
   1   8  -5 5220.70   30.38  13
  -1  -8   5 5919.71   32.21  14
  -1  -8   5 5326.55   33.39  26
  -1  -8   4   99.51    5.35   2
   1   8  -4   62.08   16.49  39
   1   8  -4   89.79    5.26  38
   1   8  -4  108.51   19.05  37
  -1  -8   4  141.27   10.11  16
   1   8  -4  116.43    9.63  18
   1   8  -4   87.90    3.59   5
   1   8  -4  102.73    4.11  34
   1   8  -4   90.47    6.17  33
   1   8  -4   94.50    8.09  13
  -1  -8   4  113.64    4.97  32
  -1  -8   4  122.72   10.64  32
   1   8  -4   92.19    4.91  29
  -1  -8   4  108.75    7.99  26
   1   8  -4  111.15   13.18  27
   1   8  -4  109.23    3.67  22
   1   8  -4  111.76    8.62  24
  -1  -8   4   91.53    4.55   7
  -1  -8   4   51.42    7.36  19
   1   8  -4   81.88    4.56  11
  -1  -8   3   78.40    5.88   2
   1   8  -3  100.68    5.59  38
   1   8  -3  156.08   16.12  39
   1   8  -3  205.23   16.12  37
  -1  -8   3   71.21    8.22  37
  -1  -8   3  114.60    5.47  37
   1   8  -3   96.71    8.45  18
  -1  -8   3  144.61    9.56  16
   1   8  -3  129.83    4.47  34
  -1  -8   3  106.91    6.31  32
   1   8  -3  125.68    6.81  33
   1   8  -3   84.75    3.68   5
   1   8  -3   98.48    4.83  29
   1   8  -3  126.37    8.45  24
   1   8  -3   96.81    3.82  22
  -1  -8   3  101.16    4.79   7
   1   8  -3   79.51    8.08  13
  -1  -8   3  168.50    8.63  19
   1   8  -3   60.30    4.47  11
   1   8  -3  144.45   12.49  27
  -1  -8   3  118.30    8.54  26
   1   8  -212220.49   57.32   2
   1   8  -212493.69   69.36  32
   1   8  -1 8303.90   55.22  32
  -1  -8   1 7444.53   39.94  31
  -1  -8   1 7667.55   45.32  12
  -1  -8   1 7940.52   23.59  34
  -1  -8   1 9193.74   48.21  36
   1   8  -1 7613.70   44.58   2
   1   8  -1 6373.95   53.98  37
  -1  -8   1 7954.05   22.50   5
   1   8   0  112.42    6.17  38
  -1  -8   0  142.62    6.96  38
   1   8   0  122.93   12.96  37
  -1  -8   0  229.82   11.34  37
   1   8   0  116.28    9.64  18
  -1  -8   0   83.16    4.42   5
  -1  -8   0  118.98    5.06  34
   1   8   0  167.05    4.89  34
  -1  -8   0  133.81   14.35  36
   1   8   0   93.76    7.87  33
  -1  -8   0   92.04   11.61  12
   1   8   0  101.35    9.80  13
  -1  -8   0  128.17   10.32  31
   1   8   0  149.02   12.10  32
  -1  -8   0  195.41   10.39  32
   1   8   0   90.10    5.35  11
   1   8   0  108.01   14.38  27
   1   8   0  109.22    5.90  29
   1   8   0  112.42    3.67  22
   1   8   0   72.43    8.71  24
  -1  -8   0  124.48    9.20  25
   1   8   0   62.88    8.03   2
  -1  -8   0   93.67    6.77   2
   1   8   0  120.11    4.27   5
   1   8   1 1354.33  218.14   1
  -1  -8  -1  726.47   14.07   2
   1   8   1  788.42   12.83  38
  -1  -8  -1  739.77   11.23  38
  -1  -8  -1 1430.02   25.32  37
  -1  -8  -1 1024.55   23.22  36
   1   8   1  698.99   22.24  37
   1   8   1  916.58   18.41  18
  -1  -8  -1  895.17    9.96   5
   1   8   1  988.50    9.51   5
  -1  -8  -1  845.24   10.14  34
   1   8   1  898.70   17.13  33
   1   8   1  691.81    8.46  34
  -1  -8  -1  880.93   19.11  12
   1   8   1  697.97   17.95  13
  -1  -8  -1 1162.43   20.42  32
   1   8   1  946.94   20.49  32
  -1  -8  -1  493.02   14.24  31
  -1  -8  -1  602.58   11.38  29
   1   8   1  752.55   10.27  29
   1   8   1  946.49   18.36  24
  -1  -8  -1  781.99   14.92  25
  -1  -8  -1  811.03    8.36  22
   1   8   1 1140.29   18.09   2
   1   8   1  875.21    7.98  22
   1   8   1  809.50   11.08  11
   1   8   2 1010.43   17.70   2
  -1  -8  -2 2035.72   23.65   2
   1   8   2  792.06  201.09   1
   1   8   2 1948.14   19.82  38
  -1  -8  -2 1829.45   17.44  38
  -1  -8  -2 3008.21   37.91  37
  -1  -8  -2 1993.01   33.01  36
   1   8   2 1349.03   27.68  37
   1   8   2 2022.75   26.74  18
  -1  -8  -2 1883.49   15.02  34
  -1  -8  -2 1913.26   14.57   5
   1   8   2 1911.88   12.83   5
  -1  -8  -2 2088.41   24.72  33
   1   8   2 2271.61   14.24  34
   1   8   2 1431.79   24.41  32
  -1  -8  -2 2357.22   29.53  32
  -1  -8  -2 1961.63   24.98  31
   1   8   2 1781.37   28.72  13
  -1  -8  -2 2242.43   29.54  12
  -1  -8  -2 1378.07   16.05  29
   1   8   2 1689.79   15.21  29
  -1  -8  -2 2197.12   23.77  25
   1   8   2 2401.35   29.30  24
  -1  -8  -2 1927.87   13.13  22
   1   8   2 1911.31   16.67   8
   1   8   2 1955.83   10.81  22
  -1  -8  -2 2028.56   17.83  11
  -1  -8  -3  557.89   21.55  37
   1   8   3  544.36   19.91  37
   1   8   3  441.73    6.66   5
  -1  -8  -3  394.08    7.77   5
  -1  -8  -3  483.02   10.61  38
  -1  -8  -3  528.58    9.03  34
   1   8   3  498.12    6.99  34
  -1  -8  -3  626.31   16.15  33
  -1  -8  -3  648.40   21.63  12
   1   8   3  465.31   19.65  13
   1   8   3  589.54   17.32  32
  -1  -8  -3  615.61   18.64  32
  -1  -8  -3  502.29   16.26  31
  -1  -8  -3  497.08   11.04  29
  -1  -8  -3  577.12   14.62  25
  -1  -8  -3  490.40    7.68  22
   1   8   3  389.34   11.86   2
  -1  -8  -3  462.15   13.89   2
   1   8   3  524.45  183.13   1
   1   8   3  492.98    9.74   8
  -1  -8  -3  512.76   10.62  11
  -1  -8  -4    7.28    5.49  38
  -1  -8  -4   15.42   18.22  37
   1   8   4   10.67   11.47  37
  -1  -8  -4    2.66    4.06   5
  -1  -8  -4   -0.65    4.34  34
  -1  -8  -4    8.85   10.87  33
  -1  -8  -4   32.73   19.69  12
   1   8   4   18.81   16.60  13
  -1  -8  -4   13.27   14.99  32
   1   8   4    1.84    9.29  32
  -1  -8  -4    5.37    6.60  29
  -1  -8  -4   21.76   12.24  31
  -1  -8  -4    5.82    6.06  11
  -1  -8  -4   12.49    9.02  25
   1   8   4    0.41    5.26   8
  -1  -8  -4   14.75   11.82   2
   1   8   4   48.60  171.90   1
   1   8   4   12.98    6.67   2
  -1  -8  -4    1.90    3.79  22
  -1  -8  -5  466.18   11.14  38
   1   8   5  506.58   17.14  37
  -1  -8  -5  648.89   32.79  37
  -1  -8  -5  485.04    9.05  34
  -1  -8  -5  617.74    9.65   5
   1   8   5  778.80   14.83   2
   1   8   5  352.25  186.27   1
  -1  -8  -5  896.27   25.58   2
  -1  -8  -5  576.16   18.67  33
  -1  -8  -5  674.30   32.00  12
   1   8   5  557.16   27.77  13
  -1  -8  -5  578.55   21.96  31
   1   8   5  651.38   16.33  32
  -1  -8  -5  675.51   29.10  32
  -1  -8  -5  495.41   12.10  29
  -1  -8  -5  644.19   18.05  25
  -1  -8  -5  578.84    8.58  22
   1   8   5  565.79   11.05   8
   1   8   5  745.99   19.63  15
  -1  -8  -5  697.82   12.30  11
  -1  -8  -6 4547.31   30.18  38
   1   8   6 5503.94   45.55  15
  -1  -8  -6 4381.76   23.48   5
   1   8   6 2332.69  221.71   1
   1   8   6 5179.51   34.08   2
  -1  -8  -6 4272.85   24.21  34
  -1  -8  -6 4182.77   40.21  33
   1   8   6 3777.89   58.75  13
  -1  -8  -6 4198.42   48.30  31
   1   8   6 3108.15   29.08  32
  -1  -8  -6 4548.42   29.27  29
  -1  -8  -6 4759.58   40.82  25
  -1  -8  -6 4509.80   21.86  22
   1   8   6 4343.30   23.53   4
   1   8   6 4223.07   26.83   8
  -1  -8  -6 4730.06   29.86  11
  -1  -8  -7   75.05    5.19  34
  -1  -8  -7   93.05    5.12   5
  -1  -8  -7   98.73    7.82  38
  -1  -8  -7   73.73    8.43  29
  -1  -8  -7  111.11   23.99  25
  -1  -8  -7   70.67    4.57  22
   1   8   7   75.38   13.44  15
   1   8   7   84.10    6.74   8
   1   8   7   55.64    7.17   2
   1   8   7  104.45  191.27   1
  -1  -8  -7  115.47    9.50  11
   1   8   8   69.62   14.42  15
  -1  -8  -8   61.24    9.07  38
  -1  -8  -8   51.42    9.13  29
  -1  -8  -8   66.87   13.82  11
  -1  -8  -8   51.78    4.02  22
  -1  -8  -8   43.45    4.03   5
  -1  -8  -8   46.47    4.57  34
   1   8   8   46.92    6.45   8
  -1  -8  -9   63.75    3.71  22
  -1  -8  -9   76.21    4.17   5
   1   8   9   98.82   23.66  15
  -1  -8  -9   63.71    4.34  34
   1   8   9   98.80    7.77   8
  -1  -9  13    4.45    3.67   7
  -1  -9  13   66.96   17.61  16
  -1  -9  12  262.39    6.35   7
  -1  -9  12  251.68   15.86  16
  -1  -9  12  266.10   14.25  19
  -1  -9  11 1249.35   25.06  16
  -1  -9  11  552.62   16.98  19
   1   9 -11  779.74   18.20  33
  -1  -9  11  845.06   10.85   7
   1   9 -11  814.53   12.11  11
  -1  -9  11  390.11   20.13  14
   1   9 -11 1080.29   14.33  29
   1   9 -10 2968.81   20.62  29
   1   9 -10 2824.09   20.14  11
   1   9 -10 2744.70   45.68  24
  -1  -9  10 3015.39   19.83   9
   1   9 -10 2958.82   26.47  33
   1   9 -10 2935.55   23.25  38
  -1  -9  10 2773.33   31.47  14
  -1  -9  10 2985.12   34.49  19
   1   9  -9 9198.29   28.69  22
   1   9  -9 9597.73   67.26  24
  -1  -9   9 6025.89   46.75  19
   1   9  -9 9086.34   71.12  18
   1   9  -9 9090.27   29.60   5
   1   9  -9 8711.13   43.80  33
   1   9  -9 9383.86   31.39  34
  -1  -9   9 6688.20   44.19  14
   1   9  -8 2035.09   15.01  34
   1   9  -8 2437.60   15.43   5
   1   9  -8 1935.19   16.97  29
  -1  -9   8 2191.41   27.44  26
   1   9  -8 2326.22   14.61  22
   1   9  -8 2263.32   33.17  24
  -1  -9   8 2232.52   17.97   7
  -1  -9   8 2460.40   18.48   9
   1   9  -8 2199.72   17.91  11
   1   9  -8 2083.79   19.58  38
  -1  -9   8 2224.72   26.63  14
   1   9  -8 2123.35   35.12  18
  -1  -9   8 1991.59   26.19  19
  -1  -9   8 2518.60   33.89  16
   1   9  -8 2220.11   22.94  33
   1   9  -7 4671.50   43.83  24
   1   9  -7 4929.97   20.46  22
   1   9  -7 4390.86   21.17  34
  -1  -9   7 5376.63   47.35  16
   1   9  -7 4674.05   46.23  18
  -1  -9   7 5322.83   39.10  26
   1   9  -6  376.02    6.87  34
  -1  -9   6  158.16  132.06   1
  -1  -9   6  279.03   60.49   1
   1   9  -6  331.90   10.34  33
  -1  -9   6  280.51   14.48  16
   1   9  -6  345.98   16.14  18
   1   9  -6  332.68    9.14  38
   1   9  -6  342.62    6.33   5
   1   9  -6  356.46    8.04  29
  -1  -9   6  347.22   12.76  26
   1   9  -6  380.01    6.41  22
   1   9  -6  358.67   14.69  24
  -1  -9   6  321.65    7.47   7
  -1  -9   6  397.03    8.62   9
  -1  -9   6  117.68   10.67  19
   1   9  -6  323.34    8.01  11
  -1  -9   5 1118.14   12.43   2
   1   9  -5 1090.79   10.77  34
   1   9  -5 1001.32   14.03  38
   1   9  -5 1084.50   16.36  33
  -1  -9   5 1309.03   23.94  16
   1   9  -5  925.69   21.05  18
   1   9  -5  898.70    9.51   5
   1   9  -5  924.93   11.78  29
  -1  -9   5 1055.06   17.59  26
   1   9  -5 1034.79   20.75  24
   1   9  -5 1073.87    9.88  22
  -1  -9   5  913.10   11.11   7
  -1  -9   5 1073.65   12.95   9
  -1  -9   5  951.10   18.19  19
   1   9  -5  954.48   12.36  11
  -1  -9   4 1663.47   16.44   2
   1   9  -4 1435.87   16.80  38
  -1  -9   4 1892.61   26.40  16
   1   9  -4 1621.42   25.64  18
   1   9  -4 1574.38   12.75  34
   1   9  -4 1390.91   18.89  33
   1   9  -4 1607.00   12.34   5
  -1  -9   4 1693.45   14.66  32
   1   9  -4 1743.08   15.44  29
  -1  -9   4 1535.56   20.47  26
   1   9  -4 1527.46   23.95  24
   1   9  -4 1519.38   11.55  22
  -1  -9   4 1544.08   13.77   7
  -1  -9   4 1500.95   14.97   9
   1   9  -4 1530.99   15.27  11
   1   9  -3 1012.38   14.40  38
  -1  -9   3  486.06    7.34  37
  -1  -9   3  492.47    5.64  37
[truncated: 2,056,068 more chars]
